# Supplementary material for: In-vivo shift of the microbiota in oral biofilm in response to frequent sucrose consumption
Source: Sci Rep. 2018 Sep 21;8:14202. doi: 10.1038/s41598-018-32544-6 (PMC6155074; doi:10.1038/s41598-018-32544-6)
Supplement: Supplementary file 2 — Dataset 1 [file 41598_2018_32544_MOESM2_ESM.xlsx]

## Sheet: Supplementary Dataset
In-vivo shift of the microbiota in oral biofilm in response to frequent sucrose consumption
Annette Carola Anderson1*+, Michael Rothballer2+, Markus Jörg Altenburger1, Johan Peter Woelber1, Lamprini Karygianni3, Ilias Lagkouvardos4, Elmar Hellwig1, Ali Al-Ahmad1
1Department of Operative Dentistry and Periodontology, Faculty of Medicine, Albert-Ludwigs- University, Freiburg, Germany
2Institute of Network Biology, Helmholtz Zentrum München, German Research Center for Environmental Health, Neuherberg, Germany
3Clinic of Preventive Dentistry, Periodontology and Cariology, Center of Dental medicine, University of Zürich, Switzerland
4ZIEL - Institute for Food and Health, Core Facility Microbiome/NGS, Technical University of Munich , Freising , Germany
+ACA and MR contributed equally to this work
Address correspondence to:
Dr. Annette Anderson
Department of Operative Dentistry and Periodontology,
Hugstetter Straße 55
79106 Freiburg
Germany
annette.anderson@uniklinik-freiburg.de

## Sheet: Table S3
Table S3: Operational taxonomic units (OTUs) found in the supragingival biofilm of 11 study participants in phase I (regular diet) and II (sucrose-rich phase) with their relative abundances
	1PIa	1PIb	1PIc	2PIa	2PIb	2PIc	3PIa	3PIb	3PIc	4PIa	4PIb	4PIc	5PIa	5PIb	5PIc	6PIa	6PIb	6PIc	7PIa	7PIb	7PIc	8PIa	8PIb	8PIc	9PIa	9PIb	9PIc	10PIa	10PIb	10PIc	11PIa	11PIb	11PIc	1PIIa	1PIIb	1PIIc	2PIIa	2PIIb	2PIIc	3PIIa	3PIIb	3PIIc	4PIIa	4PIIb	4PIIc	5PIIa	5PIIb	5PIIc	6PIIa
OTU_5	0.00467071	0.188375	0.249684	0.485858	0.139894	0.48645	8.15659	5.21168	1.36911	0.130757	0.175061	1.29311	3.84027	0.724597	7.67637	0.748744	0.178359	0.489871	1.26521	0.233948	0.258217	0.820239	1.81549	1.13629	0.219689	0.347556	0.0308642	5.04126	6.12492	5.69822	2.64902	1.14021	0.409301	0.0803244	0.00611976	0.00744408	0.770859	0.546147	1.09629	1.44207	1.29366	2.48218	0.219655	0.0124525	0.078797	6.43687	2.93815	0.0507586	3.02123
OTU_74	0.0210182	0	0.00709331	0.120691	0.041531	0	5.10802	1.5635	0.100612	0.00615328	0.0514887	0.185634	0.883034	0.530809	1.19289	0.00230383	0.0513458	0.780633	0	0	0.00956358	0.00127962	0	0	0.163661	0.118038	0.0102881	0.0355686	0.0163768	0.0966128	0.00715308	0	0.0050221	0	0.0152994	0.00744408	0	0	0.0104741	0.251889	0.191237	0.0365241	0.00292873	0	0.00328321	1.05313	0.0677317	0	0.0299461
OTU_18	0.42737	0.0041401	0.00993063	0	0.0306018	0.0279569	6.63845	2.93959	0.485303	0.982986	1.22672	4.03333	2.96757	1.98	4.44881	0.0230383	0.172954	0.221232	0.53263	0.034776	0.121139	0.0179147	0.0175531	0.00311313	1.52013	0.286351	0.0411523	0.334345	0.869608	0.125597	2.65141	1.07744	1.60205	0	0.00611976	0	0	0	0.00349138	0.451301	0.417628	2.04535	1.24325	0.423386	3.5196	4.11804	2.70927	0.00281992	0.229587
OTU_1517	0.102756	0	0	0.00618927	0.00218584	0.00559138	1.20319	0.811276	1.73604	0.233825	0.220114	0.493619	0.0268839	0.00280852	0.00218079	0.308713	0.0756675	0.142221	0.00168022	0	0	0.00127962	0.00501517	0	0	0	0	0	0	0	0.0381497	0	0.00251105	0	0	0	0	0	0	0.478589	0.918218	0.601917	0.0366091	0.0622626	0.0328321	0.00416806	0.00467115	0	0.21295
OTU_1144	0	0	0	0.00618927	0.00655752	0	0.878402	0.256733	0.00591833	0	0.00128722	0.00210948	0.159236	0.306128	0.19409	0	0.0513458	0.34449	0	0	0.00318786	0	0	0	0.0324374	0.039346	0.0102881	0.0142274	0	0.0135258	0	0	0	0	0	0	0.00302297	0.00262571	0	0.0461797	0.0379661	0.00292193	0	0	0	0.411248	0.0233558	0	0.0232914
OTU_10	2.05511	1.28964	1.07818	13.7618	3.9979	4.88128	2.60076	1.95887	4.70902	7.99618	2.08272	3.57135	0.570767	0.615065	0.124305	4.40262	2.39434	1.15989	0.648565	0.938952	7.16631	2.77678	4.0999	1.41647	5.99059	3.72257	2.89781	0.429195	0.252203	0.604796	7.78732	8.24297	11.1315	3.43865	0.324347	0.703465	11.711	18.2539	11.8323	1.18598	2.57889	1.99421	0.837617	0.46697	0.906166	0.209792	0.383034	0.0169195	0.415918
OTU_8	10.0887	0.552703	0.190101	2.58092	1.14757	0.641145	2.31042	2.0744	5.43302	10.6006	10.039	4.30967	2.56225	2.85064	2.99204	17.2211	14.5255	6.44733	6.13617	10.5719	18.7351	10.2408	13.4808	17.007	0.235908	0.369415	2.93896	7.40302	3.76011	12.2428	1.75727	7.71645	2.05404	1.43054	0.0489581	0.0632746	0.0906892	0.288828	2.11927	7.15575	5.55712	10.3436	2.40302	1.31374	3.49334	3.90825	4.47263	32.962	5.47681
OTU_21	0.48809	0.0186305	0.0510718	2.1353	0.22077	0.17706	4.51011	5.0602	1.82482	1.4491	1.26662	1.86056	5.36024	3.35337	3.10762	1.43989	0.405362	1.29263	0.161301	0.00316146	0.00318786	3.38844	4.47604	4.39574	0.020642	0	0	0.00711372	0.00491304	0.00579677	11.6881	10.9453	4.41945	0.0152999	0.0703773	0.00372204	0.00906892	0.0367599	0.492284	1.00336	3.87958	1.759	0.224048	0.267729	0.187143	2.05207	3.00822	0.406068	2.09955
OTU_1	24.1406	17.5292	14.7683	11.2799	5.28099	12.2284	6.04301	10.2128	10.1539	12.2758	5.63286	9.20789	10.8839	10.1584	10.8232	13.4498	16.9279	10.7392	32.7559	34.7001	11.964	34.2849	20.1961	28.2486	17.6238	9.84524	18.7209	9.34743	14.03	9.34052	7.04578	14.352	11.8873	22.2766	3.37505	20.6164	13.3283	9.3869	11.2387	28.178	21.8066	19.0174	20.0398	20.8829	9.80038	9.11415	15.0995	0.417348	28.0761
OTU_35	0.00233536	0	0	0	0.00437168	0	1.36066	0.323483	0.291971	0.152294	0.144168	0.713005	0.018612	0.0140426	0.00654236	0	0.0189169	0.00632091	0.173063	0.0221302	0.23909	0.00127962	0.0275834	0	0.0604515	0.0896214	0.0102881	3.8343	6.55563	5.62286	0.00715308	0	0.00251105	0	0.00305988	0	0.00302297	0.00262571	0	0.165827	0.185612	0.162167	0.0776113	0.024905	0.252807	0	0	0	0.0399281
OTU_98	0	0.0082802	0.00283732	0	0	0.00186379	1.02111	0.272137	0.0749655	0.0276898	0.0257443	0.0759414	0.101332	0.106724	0.617163	0.00230383	0.0783699	0.116937	0.0134418	0.0284531	0.0318786	0.00255925	0.00250759	0	0.224113	0.0218589	0.0240055	0.0355686	0.127739	0.554557	0.0476872	0.0313818	0.0552431	0.0114749	0	0	0.0120919	0	0.00698275	0.0797649	0.0562461	0.00876578	0.963552	0.582156	0.850351	0.566856	0.016349	0	0.0432555
OTU_6	2.62027	2.45508	2.69971	0.863403	5.50176	4.5663	2.63767	3.6379	5.63819	2.96434	8.67069	7.56671	6.31773	10.9336	1.56362	3.17928	2.50243	3.02456	0.0168022	0.0316146	0.0159393	1.39863	2.5778	1.09271	10.0202	8.4878	5.72016	0.379399	1.16275	0.74585	4.49928	5.18149	3.36983	10.1859	0.110156	0.0186102	1.89238	1.58067	0.844913	2.00882	3.28056	3.27986	1.55369	1.37289	4.05476	3.10103	2.28186	10.8257	1.49398
OTU_619	0.032695	0	0	0.0464195	0.00437168	0.00186379	2.212	2.41072	0.0729927	0.0415346	0.0926796	0.470415	0.016544	0.00280852	0.00218079	0.5414	0.102692	0.448785	0	0	0	4.41086	4.08486	4.09999	0	0	0	0	0	0	0.033381	0.00697374	0	0	0	0.00372204	0	0	0	0.403023	1.88987	0.748013	0.0366091	0.0342444	0.0295489	0.00138935	0.0116779	0.913654	2.08624
OTU_11	2.16488	3.15476	3.31967	7.14551	6.80671	7.37876	5.15969	2.76758	13.837	3.18432	2.72632	4.21896	3.2116	1.4829	1.92127	7.02437	1.38634	0.489871	1.96922	9.47804	2.00835	0.778011	1.33654	0.168109	3.69196	5.08656	9.04664	2.43289	1.40022	2.66265	7.65141	5.50577	3.4552	2.8496	0.287629	0.610414	4.68561	4.2904	1.79806	8.52225	4.04972	2.72908	0.385128	0.731586	1.10972	2.43831	2.41499	23.1882	1.85999
OTU_1280	0.604858	13.9791	3.40337	0.504425	0.826248	0.0950535	0.487181	0.300377	1.35727	0.0323047	0.0785202	0.208839	0.0765158	0.00842555	0.0174463	0.149749	0.116204	0.97026	0.0756099	1.47008	0.73002	2.01413	0.468918	2.81427	1.33141	1.72029	7.23937	0.078251	0.116275	0.158445	1.38293	2.59772	1.18019	4.27249	2.05318	5.78777	0.625756	1.03715	0.488793	0.115449	0.222172	0.0876578	1.75577	5.63165	2.17348	0.0208403	0.00700673	0.00281992	0.356026
OTU_3	13.454	7.06094	2.07834	7.65303	7.75099	9.21832	4.2739	5.54029	7.94042	10.1314	4.90301	7.07098	4.48755	4.27456	3.59394	6.99442	7.99103	4.34563	13.6568	6.27233	7.68593	8.28172	7.95908	6.51267	8.9247	7.37519	6.62551	7.4291	10.4599	6.92134	2.45112	7.2248	4.66051	6.82757	0.0397785	0.599248	9.78235	7.04214	10.6103	7.61545	4.41251	3.97674	10.0616	10.1737	7.59406	3.56091	5.31343	0.820597	8.30838
OTU_34	0.670248	0.186305	0.0851197	0.851024	0.316947	0.437992	2.52694	1.12962	1.39278	0.53072	1.91667	1.58844	0.75275	2.17098	2.10882	0.0575957	0.256729	2.55049	0.635123	0.0316146	0.165769	0.163792	0.203114	0.00933939	1.83271	3.21107	0.301783	4.39628	2.23543	2.35928	0.879828	0.027895	0.441945	0.0726744	0.00305988	0.00372204	0.0755744	0.0157542	0.00349138	0.222502	0.81135	0.239598	0.342661	0.10896	0.361153	1.89647	0.915546	0.126896	0
OTU_577	0.142457	4.25602	1.23849	0.281612	0.360664	0.322436	0.543772	0.282406	0.574078	0.0138449	0.0360421	0.0442991	0.0785838	0.0224681	0.0218079	0.534488	2.05924	2.37034	0.0672088	0.863077	0.77465	0.817679	0.162993	0.9246	0.399569	0.428434	1.7524	0.0521673	0.0671449	0.0695612	0.400572	0.617176	1.05966	4.87684	2.08378	6.85227	1.0792	1.35486	1.02297	0.337951	0.331852	0.233754	1.78067	5.15535	2.04216	0.0347338	0.0210202	0.0197394	0.405936
OTU_2	0.922466	0.146974	0.549022	2.85635	0.330062	2.93548	1.77403	2.4441	0.929177	0.721472	0.514887	1.21084	1.36901	1.15149	3.0531	1.49288	0.98638	1.87099	8.84468	4.43552	4.93481	3.23361	1.27887	1.45383	1.65136	2.45475	0.881344	5.12188	4.42992	3.76017	4.10587	2.07818	2.71444	0.214198	0.076497	0.457811	1.73216	0.640672	3.83702	2.69312	3.27634	7.21862	1.83924	0.46697	0.824086	3.29971	2.72095	2.81428	3.28409
OTU_31	0.453059	4.33262	0.560371	5.35062	2.2689	3.95683	1.48861	2.30546	2.18781	0.773775	3.78699	2.51028	2.13417	4.83626	2.02813	2.34069	4.7076	7.29117	0.788023	0.268724	0.975485	0.144597	0.152963	0.230372	1.27096	1.17164	0.699588	0.607038	0.337362	0.359399	1.54983	0.240594	1.74518	1.36169	0.125455	0.696021	10.7316	4.61862	7.53439	1.1272	2.04736	1.38207	2.52017	5.09931	4.43233	2.33689	4.4446	0.00563984	0.0732016
OTU_988	2.34937	0.755568	0.336223	1.24095	1.29183	1.39971	2.07421	2.4595	1.59598	1.52447	0.947391	0.77207	0.84581	1.94068	0.728383	1.21873	4.28332	2.11118	1.52228	1.23297	2.20281	0.797205	0.865117	0.51678	0.771125	0.66451	0.507545	0.535901	0.673086	0.544896	0.352885	1.26573	2.82995	2.40973	0.0122395	0.338705	3.40387	2.60207	4.38517	3.48866	2.10782	1.98691	4.43117	4.99346	3.60168	1.62971	2.68591	0.473747	4.09596
OTU_25	0.109762	0.190445	0.405737	0.544656	2.40661	1.53017	3.51361	5.7046	3.66542	0.830693	1.22028	1.20451	3.51559	3.50784	3.77494	2.49735	0.783699	0.470908	0.359567	0.154911	0.149829	0.57711	0.42629	0.0933939	0.777023	2.10938	0.781893	0.0142274	0.0245652	0.0579677	0.100143	0.693888	0.966754	0.160649	0.0183593	0.543418	0.785973	1.71196	3.01306	1.32662	3.11604	7.63061	0.742433	0.796962	0.551579	3.23719	6.45787	0.140996	3.46377
OTU_469	1.19103	1.29171	0.872477	0.656062	0.0306018	0.234838	1.85276	3.12957	1.19353	0.34766	0.231699	0.270014	1.16015	2.4743	1.339	0.444639	1.9079	0.303404	5.89085	8.79517	6.49367	1.69422	1.07325	1.31063	1.75014	0.845939	1.10082	1.47017	2.17648	1.34099	0.37196	1.12277	4.9317	3.88999	0.608916	3.80765	0.28416	0.280951	0.764611	7.78967	6.24473	5.34128	1.94614	2.40022	1.46759	2.26048	4.32782	0.0986972	6.8144
OTU_79	0.289584	0.0662416	0.0567464	0.284706	0.181425	0.229247	2.30304	0.888296	0.572105	0.127681	1.00403	0.453539	0.233684	1.46885	0.58227	0.0253421	0.318884	2.5979	0.22851	0.0158073	0.264592	0.0614219	0.0526593	0.00311313	0.812409	1.10825	0.16118	1.04572	0.510956	0.587406	0.231283	0.00697374	0.306348	0.107099	0	0	0.0906892	0.0183799	0.0174569	0.199412	0.679172	0.262973	0.303123	0.0747151	0.262657	1.14205	0.658632	0.155096	0.00665469
OTU_48	0.00233536	0.0621015	0.00283732	0.00309463	0.00874336	0.00931897	0.942375	0.569947	0.0591833	0.350737	0.3424	0.194072	0.682439	1.29753	1.30411	0.0207345	0.0702627	0.502513	0.141139	0.113812	0.23909	0	0.00501517	0.00311313	0.33322	0.34537	0.0240055	0.898701	1.21843	0.21448	0.00715308	0.00348687	0.0376657	0.0458996	0	0	0	0.0210056	0	0.138539	0.170145	0.542017	0.260657	0.0217919	0.338171	0.473769	0.186846	0	0.00665469
OTU_96	0.221859	0.0248406	0	0.0618927	0.00655752	0.00931897	2.74839	1.15016	0.0295916	0.156909	0.158328	0.736209	2.16726	2.05302	3.46745	0.0852417	0.143228	0.493031	0.126017	0.0189687	0.0382543	0.00511849	0.00501517	0	0.191675	0.192358	0.0137174	0.607038	1.7343	0.705273	1.13019	0.0523031	0.499699	0.00764994	0.00611976	0	0.00906892	0	0.00698275	0.0293871	0.0168738	0.0672043	0.171331	0.121412	0.308622	2.28965	0.966928	0.0535785	0.0931656
OTU_385	0.00233536	0.00621015	0.00993063	0.00309463	0.00437168	0.0130466	0.848876	0.338887	0.124285	0.0415346	0.0167338	0.00421896	0.012408	0.00280852	0.00436157	0.066811	0.00270241	0.0316046	0	0.0442604	0.0191272	0	0	0	0.00884656	0.0262307	0.058299	0.142274	0.116275	0.295635	0.00238436	0.00697374	0.0150663	0.0114749	0	0	0.0151149	0.00525141	0	0.140638	0.653861	0.184081	0	0	0.00656642	0.00694676	0.0093423	0.0394789	0.216277
OTU_27	0.10042	0.161464	0.292244	1.72062	0.308203	1.19469	0.885783	0.508331	0.313671	0.54918	0.715692	0.198291	0.541815	0.429703	0.283502	12.7701	7.96941	6.02383	0	0	0	0	0.0100303	0	0.592719	0.102737	0.0205761	0.40074	0.103174	0.106274	0.200286	0.00697374	0.0225994	0.152999	0	0	0.0937122	0.0262571	0.0174569	0.0209908	0.0351538	0.0233754	0.064432	0.124525	0.262657	0.801656	0.273262	0.00845976	3.30073
OTU_53	0.186829	0.372609	0.113493	0.423965	0.205469	0.562866	0.590522	0.387667	0.61156	0.296896	0.153179	0.196182	0.210936	0.373533	0.575728	0.608211	0.624257	0.353971	0.127697	0.297177	0.494118	0.300711	1.6525	1.2577	0.218215	0.631722	0.761317	0.291663	0.252203	0.566151	0.340963	0.798494	0.336481	0.187424	0	0	0.486699	0.304582	0.286293	0.575147	0.38388	0.262973	0.0805401	0.143204	0.121479	0.476548	0.268591	1.19283	0.216277
OTU_9	0.135451	1.00397	0.0766077	0.0773658	0.286345	0.152831	1.92658	1.54553	1.43421	0.599945	0.675789	2.2466	2.09902	0.471831	1.78388	0.504539	1.74846	0.249676	0.0705693	0.199172	0.0127514	4.27906	6.66265	8.76658	0.0294885	0.00874355	0.00685871	0.0237124	0.250565	0.177767	3.5217	4.69333	2.81991	0.374847	0.0581378	0.867235	0.256953	0.0787712	1.09978	1.57011	0.389504	1.29003	0.492027	0.759604	1.35597	1.19901	3.5384	0	0.0133094
OTU_470	0.0747314	0	0.0226986	0.328031	0.0459026	0.20129	0.28788	0.45185	0.0927205	0.0292281	0.0218827	0.0759414	0.258499	0.407235	0.558282	0.175091	0.424278	0.790114	1.16271	0.904176	2.37496	0.321185	0.110334	0.105846	0.129749	0.203288	0.048011	0.765911	0.607579	0.53137	0.438722	0.181317	1.22539	0.0114749	0.0122395	0	0.211608	0.0787712	0.328189	0.787154	1.42162	1.51794	0.48324	0.115186	0.170727	1.53801	1.30325	1.68067	1.74353
OTU_69	0	0.0972924	0.28657	1.5009	0.14208	0.935625	0.839034	0.446715	0.0986388	0	0	0.00210948	0.1551	0.185362	0.0697852	0.110584	0.464815	1.02083	0	0	0	0.0127962	0.0250759	0.00622626	0.00147443	0	0	0.0308261	0.0491304	0.0502386	0.0143062	0.0174344	0.0276215	0.172124	0	0	0.114873	1.24984	1.02297	0.430311	0.98712	0.226449	0.00146436	0.00311313	0	0.684951	0.207866	0.00563984	0.725361
OTU_438	0.140121	0	0.0170239	0.0866497	0.150823	0.0410035	0.418287	0.274704	0.078911	0.00153832	0.029606	0.00210948	0.0744478	0.190979	0.152655	0.00230383	0.00270241	0.00632091	0.00336044	0	0	0.00255925	0.030091	0	1.98458	1.65035	0.0788752	0.00237124	0.00655072	0.00193226	0.00715308	0.00348687	0.125552	0.0229498	0.00611976	0	0.00604595	0.00262571	0	0.0608732	0.0281231	0.00876578	0.00732182	0.00311313	0	0.0639102	0.0677317	0	0
OTU_1199	0.0116768	0.0041401	0.00141866	0.414681	0.00874336	0.0410035	0.62743	0.364561	0.477412	0.00153832	0.00643608	0.00843793	0.651419	0.971746	0.420892	0.0506842	0.0432386	0.0568882	0.0386451	0	0	0.253365	0.549161	0.498101	0.00442328	0	0	0	0	0	1.19933	0.659019	0.690538	0.00764994	0.0336587	0	0.00604595	0.0183799	0.405	0.253988	0.545587	0.292193	0.00146436	0.00622626	0	0.611315	0.766069	0	0.229587
OTU_1444	1.58104	0.0103503	0.00993063	0	0.0196726	0.00745518	0.541312	0.623861	0.100612	2.85358	1.22543	1.76986	0	0	0	0.714187	0.183764	0.407699	0.0134418	0.00316146	0	0.00127962	0.00501517	0	0	0	0	0	0	0	0.00953743	0	0.0175773	0.0191248	0.00305988	0.00744408	0	0.00262571	0	0.768262	0.23764	0.669121	0.203547	0.0217919	0.0886467	0	0	0	0
OTU_15	5.05838	1.00604	0.270964	1.23166	0.583619	1.06795	0.465036	0.621293	0.187414	1.91675	7.52636	5.81373	2.11556	2.31141	0.907208	1.12427	2.10248	0.284441	1.06526	0.0663906	0.0191272	0.20346	0.554176	0.130752	2.51685	2.72362	1.03224	1.0884	0.766434	0.446351	6.36624	3.03358	6.17467	1.50704	0.0397785	0.00372204	0.0574365	0.0236314	0.00698275	1.04744	2.2386	0.721716	3.62284	2.0142	4.16639	4.19168	5.3508	0.146636	0.595595
OTU_762	0.00934143	0.0579614	0.0226986	0.0804605	0.0240442	0.113691	0.278037	0.202819	0.191359	0.0476879	0.0257443	0.0464086	0.014476	0.0140426	0.0130847	0.10828	0.418874	0.192788	0.0218429	0.0853593	0.168957	0.057583	0.368615	0.286408	0.0486561	0.102737	0.109739	0.068766	0.0507681	0.104342	0.104912	0.115067	0.228505	0.164474	0.00305988	0	0.272068	0.149665	0.143146	0.125945	0.175769	0.163628	0.0541815	0.0684889	0.0459649	0.051406	0.0210202	0.0845976	0.159713
OTU_61	0.0443718	0.00621015	0.00851197	0.00618927	0.00655752	0.0111828	0.447813	0.284973	0.0434011	0.0630711	0.0489142	0.135007	0.0971958	0.0617873	0.104678	0.00691149	0.0108096	0.0474068	0.0134418	0.0189687	0.0605694	0.179147	0.152963	0.0217919	0.0339118	0.0284165	0.0205761	0.0972209	0.171956	0.0598999	0.331426	0.0174344	0.0225994	0.00764994	0.0152994	0.0111661	0.0272068	0.0183799	0.0942672	0.0482788	0.120929	0.0452899	0.260657	0.118299	0.308622	0.225075	0.168161	0	0.00332734
OTU_71	0.0467071	0.0952223	0.0156053	0.00618927	0.0393451	0.0260931	0.504404	0.187415	0.165713	0.0676861	0.0939668	0.274233	0.0454959	0.0224681	0.433977	0	0.0135121	0.00632091	0.320922	0.0821978	0.0637572	0	0.0100303	0.00311313	0.600091	0.260121	0.0925926	0.116191	0.0327536	0.332348	0.0119218	0.00348687	0.00753315	0.0611995	0.00611976	0	0.0211608	0.0341342	0.0872844	0.0902603	0.0660892	0.0555166	0.0131793	0.0498101	0.0984963	0.051406	0.0186846	0.00563984	0.0366008
OTU_20	0.0490425	0.0579614	5.4207	0.0092839	7.20453	5.4255	0.501944	1.87158	1.82482	0.0123066	0.135158	0.135007	0.0372239	0.0140426	0.235525	0.0253421	0.00270241	0.0126418	0.210028	0.0600677	0.13389	0.00127962	0.794905	0.00311313	0.0869911	0.354114	0.949931	0.0711372	0.0786086	0.200955	0.0429185	0.0418425	0.0251105	0.187424	0.364126	3.93792	0.311366	0.351845	0.0174569	0.245592	0.293886	0.25859	0.493491	0.389141	0.295489	0.111148	0.233558	0.00281992	0
OTU_78	0	0	0	0	0.00655752	0.00186379	0.538851	0.934507	0.256461	0	0	0	0.00827198	0	0	0.00230383	0	0	0	0	0	0	0	0	0	0	0	0	0	0	0.00238436	0	0	0	0	0	0	0	0	0.146935	0.272794	0.672043	0	0	0	0	0	0	0
OTU_4	0	3.84615	12.7552	0	3.32248	0.253476	0.199301	0.983287	0.195305	4.57342	0.00128722	0.0126569	0.717595	0.00561703	0.0152655	0	3.23479	1.2547	0	0.480541	0.229526	0	1.9158	1.26704	0.197573	1.54542	4.34499	0.00711372	0	0.0502386	0	0.0174344	0	0.244798	17.9676	0.0818848	0.133011	1.07391	0.0907758	0.197313	0.320603	0.156323	0.00292873	0.0404707	0.315188	0.00694676	0.0303625	0.166375	3.37725
OTU_56	0.221859	0.0103503	0.00425598	0	0.0327876	0.0149104	0.664337	0.41334	0.0414283	0.0399963	0.616577	0.480962	0.316403	0.550469	0.878857	0.0368613	0.0297265	0.499352	0.376369	0.0126458	0.0159393	0.00895736	0.0150455	0	0.31995	0.800035	0.0171468	0.0142274	0.040942	0.00193226	0.255126	0.00348687	0.0426878	0.0458996	0	0	0	0	0	0.0587741	0.101243	0.0525947	0.0219655	0.0124525	0.0886467	0.833611	0.0840807	0	0.0399281
OTU_640	0.00467071	0.0103503	1.02853	0.00309463	1.16942	0.909531	0.305103	0.883161	0.359045	0.00307664	0.0360421	0.0147664	0.00827198	0.0196596	0.0567005	0	0	0.00632091	0.0218429	0.0158073	0.0733208	0	0.127887	0	0.0162187	0.0306024	0.102881	0.0165987	0.00655072	0.0386451	0	0.0104606	0.0175773	0.149174	0.211132	2.47143	0.202539	0.191677	0.0139655	0.123846	0.150458	0.162167	0.275301	0.217919	0.177293	0.126431	0.123786	0	0
OTU_23	2.99159	0.0786619	0.488019	0.266139	3.46674	2.00171	0.573299	1.66106	1.60978	0.490724	2.15351	1.5357	1.00505	1.86485	0.468869	0.158964	0.116204	0.252837	0.824988	0.177042	0.35704	0.0332702	0.265804	0	1.3491	1.46454	0.576132	0.206298	0.203072	0.614457	0.383882	0.920534	1.79791	0.0229498	0.00917965	0.0297763	0.870617	0.196928	0.261853	0.839631	0.177175	0.295115	1.29889	1.46628	0.866767	1.26014	1.88247	0.0140996	0.266188
OTU_107	0.0373657	0	0	0	0.00437168	0.00559138	0.624969	0.138636	0.0276189	0.00307664	0.297347	0.301656	0.018612	0.0140426	0.0937739	0	0	0	0	0	0	0.00511849	0	0	0.010321	0.0153012	0	0.253723	0.0900724	0.0425096	0.0166905	0	0.0050221	0.00764994	0	0	0	0	0	0.0125945	0.0239046	0.00438289	0.0205011	0.00311313	0.0229825	0.0597421	0	0	0
OTU_7	10.2032	5.02194	4.17654	2.20957	3.86675	2.61677	1.01373	1.32217	4.27106	1.15374	2.02479	1.80572	1.56961	1.7469	3.18613	0.308713	0.783699	0.467748	3.06472	4.71689	3.67879	0.088294	0.328494	0.118299	8.46615	10.4442	11.1968	5.48705	2.6383	5.35428	1.15403	0.659019	1.931	4.36812	0.416144	12.7554	1.12455	0.496258	2.94672	1.89547	3.09073	2.2455	1.11292	2.13561	2.0914	2.7134	2.37528	3.96481	0.519066
OTU_13	1.3078	0.0931523	0.0156053	1.75156	0.0524602	0.0950535	0.711087	1.10652	0.649043	3.12433	2.73276	3.41103	1.94185	1.94349	1.64649	1.25789	1.52956	3.03404	1.67518	0.00948437	0.334725	0.270001	0.263296	0.0155657	2.81468	1.02518	0.0617284	3.64934	2.599	1.10525	6.60229	0.184804	0.426878	0.0764994	0.0367186	0	0.0906892	0.136537	0.607499	0.172124	0.431689	0.300958	0.708753	1.02733	1.86815	1.75336	1.57418	0	0.0133094
OTU_1978	0.0630546	0.749358	0.621374	0.00309463	0.00218584	0.00186379	0.118104	0.0795872	0.0808838	0.0369197	0.0077233	0.00843793	0.022748	0.0533618	0.0152655	0	0	0	0.0117615	0.0126458	0.0541936	4.36863	2.70819	3.77	0.00737213	0.00218589	0.0137174	0.00474248	0.00327536	0.0115935	0.0190749	0.0104606	0.0929088	3.01025	0.716012	3.74809	0.0151149	0.00525141	0.0104741	0.102855	0.404972	0.157784	0.276765	0.245937	0.0656642	0.0444593	0.114443	0.00281992	0
OTU_1085	0	0.0745218	0.0567464	0	0.44154	0.0391397	0.132867	0.798439	0.0572105	0	0	0	0	0	0	0	0.00540482	0	0	0.0410989	0.0541936	0	0.0877655	0.133865	0	0	0	0	0	0	0	0	0	0	0.107096	0	0.0120919	0.236314	0.0104741	0.130143	0.303729	0.0978845	0	0	0.134612	0	0	0	0
OTU_30	0.119103	0.0041401	0.0539091	0.479668	0.0306018	0.203154	1.16382	0.975585	1.66108	0.0446113	0.0270315	0.0295327	0.744478	0.626299	1.90819	0.124407	1.3485	0.998704	0.525909	0.192849	2.9137	0.0115166	0.102811	0	3.15232	2.65804	0.291495	6.03244	5.06534	4.54273	1.05389	0.160396	0.680494	0.0152999	0	0.00372204	0.241838	0.0420113	0.0209483	2.08648	1.15586	0.768467	0.0717539	0.0217919	0.249524	1.27404	0.238229	0	0.272842
OTU_41	0.0116768	0.00207005	0.896594	0	5.74002	4.12458	0.472418	1.78686	1.59598	0.00307664	0.018021	0.0442991	0.014476	0.00280852	0	0.0115191	0	0.00316046	0.00168022	0.00316146	0.0127514	0	0.604328	0	0.0132698	0.0612049	0.0274348	0.0165987	0.0180145	0.0676289	0.0238436	0.00348687	0.0251105	0.0114749	0	0.00372204	0.0392987	0.00262571	0	0	0	0	0.0102506	0.0217919	0.0196993	0	0	0	0.00332734
OTU_205	0.413358	0.900472	0.865383	0.318747	0.843734	0.52559	0.477339	0.598187	0.791083	0.0430729	0.339825	0.061175	0.343287	0.735831	0.641151	0.0506842	0.424278	0.230713	0.334364	0.796687	1.50786	0.0255925	0.0802427	0.024905	1.07486	1.67439	1.46433	0.754055	0.361927	0.670493	0.102527	0.0453293	0.419345	2.43268	0.211132	7.47385	0.519952	0.330839	1.14866	0.711587	1.05321	0.84882	0.140579	0.283295	0.216692	1.32961	1.20516	2.94118	0.26286
OTU_726	0	0	0	0	0.00218584	0.00372759	0.137788	0.0975585	0.0631288	0	0.00128722	0	0.161304	0.0449362	0.218079	0	0.124311	0.034765	0.0285637	0.104328	0.274156	0	0	0	0	0	0.00342936	0.00237124	0	0	0	0	0	0	0	0	0.00906892	0.00525141	0	0.38623	0.212329	0.466047	0	0	0	0.679393	0.436753	0.00281992	0
OTU_51	0.0934143	0.360189	0.0893756	0.269233	0.214212	0.361576	0.236209	0.128366	0.585914	0	0	0	0.018612	0.00280852	0.00436157	0.336359	0.0675603	0.0221232	0	0	0	0.0511849	0.0952882	0.0217919	0.0943633	0.284165	0.140604	0.0260837	0.0491304	0.185496	0.100143	0.421912	0.0251105	0.00764994	0	0	0.00604595	0.183799	0.0314224	0.243493	0.125148	0.0569776	0	0.0217919	0.0262657	0	0	0	0.16304
OTU_224	0.247548	0.0496812	0.140447	0.0402302	1.05576	0.814478	0.405984	0.664938	1.12054	1.11221	1.18939	1.67282	1.3504	3.19047	0.621524	0.843201	0.456707	0.316046	0.720815	0.0252916	0.153017	1.36536	2.51009	0.87479	1.32993	1.34869	2.78121	0.106706	0.0638695	0.148784	0.641392	3.11726	0.602652	0.0726744	0.0336587	0.0148882	1.33918	1.63319	0.621465	0.237196	1.11789	0.360858	0.595996	0.183675	0.485915	0.997555	1.22384	0.485026	0.502429
OTU_59	0	0.0082802	0.00141866	0.0278517	0.013115	0.0167741	0.29034	0.207954	1.15999	0	0.00643608	0.00210948	0.353627	0.120766	0.0479773	0.00921532	0.15674	0.749028	0.0100813	0	0.022315	0	0	0	0.271294	0.758503	0.0102881	0.239495	0.163768	0.307229	0.319504	0.0104606	0.0276215	0	0.0214192	0	0	0	0	0.0734677	0.372631	0.248364	0.048324	0.118299	0.863484	0.101423	0.0256913	0	0.139748
OTU_1224	0	0	0.226986	1.00266	0.257929	0.739926	0.127946	0.243896	0.0236733	0	0	0	0	0	0	0	0	0	0	0	0	0.0371091	0.0476441	0.0311313	0	0	0	0.0165987	0	0	0.0190749	0.027895	0.0351547	0	0	0	0	0	0	0.459698	1.14039	0.31849	0	0	0	0	0	0	0
OTU_801	0	0.0124203	0.00283732	0.00309463	0.00655752	0.00372759	0.302643	0.18228	0.380746	0	0	0	0.467367	0.0561703	0.669502	0.00921532	0.00270241	0	0.0756099	0.316146	0.360228	0.010237	0.0752276	0.00622626	0.00442328	0.00218589	0.0240055	0.225268	0.699289	0.875312	1.19218	0.327766	1.14253	0.0841493	0.0214192	0	0	0	0.00349138	1.25105	0.897126	1.20968	0	0	0	0.816939	0.534847	0.00845976	0.00665469
OTU_94	0.00233536	0.00207005	0	0	0.00655752	0.00559138	0.371537	0.102693	0.0078911	0	0.095254	0.0147664	0.1034	0.328596	0.272598	0.00230383	0.00270241	0.0158023	0.374689	0.00316146	0.00318786	0	0.00250759	0	0.100261	0.139897	0.0137174	0.0735085	0.00491304	0.0927482	0.00715308	0	0.0125552	0	0	0	0	0	0	0.00209908	0.0126554	0.00292193	0.00585746	0.00311313	0.0229825	0.133378	0.00467115	0	0
OTU_46	0.0747314	3.57084	0.387294	0.321842	0.657938	0.587095	0.270656	0.415907	0.445847	0.284589	1.73002	0.767851	0.11374	0.429703	0.60844	0.0760264	0.045941	0.0537278	0.0336044	0.237109	0.0956358	0.962277	0.150455	0.0965071	0.0132698	0.0131153	0.0788752	0.00948497	0.0442174	0.0328483	2.08393	6.15084	4.81619	2.513	0.217252	2.47888	0.202539	1.56492	0.848404	0.201511	0.247483	0.216223	0.48324	0.759604	4.76065	0.309825	0.399383	0	0.0432555
OTU_576	0.544138	0.134553	0.171658	0.00309463	0.0109292	0.0167741	0.123025	0.164309	0.0197278	0.455343	0.229125	0.544246	0	0.00280852	0	0.223471	0.113501	0.255997	0.53599	0.120135	0.306035	0.0511849	0.0100303	0.0155657	0.0412839	0.0240448	0.0274348	0.00237124	0	0.00193226	0.267048	0.135988	0.703094	0.59287	0.0917965	0.941676	0.0151149	0	0.0244396	0.197313	0.0717138	0.283427	1.64009	0.270842	0.535163	0	0.00233558	0	0.0598922
OTU_24	0.00934143	0.0289807	0.100725	1.29356	0.00655752	0.506952	0.174696	0.223358	0.209114	0.00307664	0.00386165	0.00210948	1.86947	1.86205	3.8818	0.0253421	0.0999892	0.878607	0.317562	0.142265	2.50247	0.0844551	0.308433	0.0653758	1.27685	0.70167	0.644719	2.3499	1.39203	3.24426	0.0190749	0.0209212	0.0100442	0.0267748	0.00305988	0.0223322	0.0695284	0.236314	0.981077	0.0755668	0.0801507	0.103728	0.0278229	0.0591495	0.0853635	5.18645	3.45432	0.0394789	0
OTU_1456	0	0	0.0567464	0	0.550832	0.350393	0.0762758	0.279839	0.14204	0	0	0	0	0	0	0	0	0	0	0	0	0	0.0551669	0	0	0	0	0	0	0	0	0	0	0	0	0	0	0	0	0	0	0	0	0	0	0	0	0	0
OTU_337	2.24895	0.467831	0.479507	0	0.0327876	0.0260931	0.130407	0.228492	0.0335372	2.22903	0.982146	2.33942	0	0	0	1.00217	0.127013	0.372934	1.64494	0.123297	0.00318786	0.0844551	0.00250759	0.024905	0.135647	0.0721343	0.0823045	0	0.00163768	0.0193226	1.03004	0.39053	0.740759	0.520196	0.119335	0.833737	0.00302297	0	0.00349138	0.243493	0.0942123	0.216223	2.08233	0.289521	0.70589	0.00138935	0.00467115	0	0.0698742
OTU_58	0.0397011	0.00621015	0.0198613	0.501331	0.10492	0.0801431	0.186999	0.313214	0.368909	0.0292281	0.15704	0.107584	0.194392	0.196596	0.0457965	0.0345574	0.0648579	0.445624	0.142819	0.0126458	0.114763	0.00383887	0.00501517	0	0.188727	0.323511	0.0342936	0.251352	0.0786086	0.148784	0.219361	0.027895	0.0903978	0.164474	0.00305988	0	0.0332527	0.0525141	0.0872844	0.40932	0.974464	0.411992	0.0263586	0.0155657	0.0656642	0.130599	0.165826	4.24116	0.0266188
OTU_993	0	0.00207005	0	0	0.00437168	0	0.0934993	0.10526	0.00394555	0	0	0	0.0847878	0.202213	0.0457965	0.00230383	0.0108096	0	0.068889	0.00948437	0	0.0179147	0.0877655	0.0186788	0.00147443	0	0	0.078251	0.0491304	0.0386451	0	0	0.0050221	0	0	0	0	0	0	0.314861	0.805726	0.16655	0	0	0	0.197288	0.0513827	0.00281992	0.00332734
OTU_497	0.16114	0.0082802	0.212799	0.0247571	1.24374	0.626235	0.113183	0.379965	0.291971	0.0584561	0.0849563	0.179306	0.297791	0.278043	1.32592	0.0276459	0.132418	0.312885	0.270515	0.0410989	0.114763	0	0.0902731	0	0.353862	0.456851	0.0960219	0.723229	0.768072	1.6772	0.0834526	0.05579	0.0552431	0.0114749	0.00305988	0.00372204	0.160218	0.0315085	0.233922	0	0.01828	0.0672043	0.0907906	0.046697	0.0196993	0.259809	0.567545	0.00281992	0
OTU_109	0	0	0	0.897444	0.0153009	0	0.221446	0.138636	0.0335372	0	0	0	0	0	0	0.00921532	0.0162145	0.0284441	0	0	0	0.00255925	0	0	0.259499	0.00874355	0	0	0	0	0	0	0	0	0	0	0	0	0	0	0.0168738	0	0	0	0	0	0.00233558	0	0
OTU_54	0.0140121	0.00207005	0.161727	0	1.21096	0.570321	0.113183	0.305512	0.301835	0	0.00514887	0	0.002068	0	0.00218079	0.00460766	0	0	0.0100813	0.00316146	0.0318786	0	0.125379	0	0.0648747	0.0459036	0.16118	0.0545386	0.00491304	0.015458	0.00476872	0	0.0100442	0	0	0	0	0	0	0.00209908	0	0	0.0732182	0.0560364	0.0558146	0.00416806	0.016349	0	0
OTU_14	0.455395	0.358119	0.238335	0.102123	1.69621	1.52645	0.135328	0.49036	0.607615	0.479956	1.31167	0.329079	0.163372	0.836938	0.298768	0.225775	0.0864771	0.0790114	1.79784	1.20135	1.56524	0.150996	0.233205	0.0155657	3.1995	4.58599	1.73525	0.341459	0.307884	1.84917	1.51168	0.777572	2.84502	0.283048	0.0152994	0.145159	0.166264	0.312459	0.17806	0.291772	0.350132	0.0832749	0.172795	0.0933939	0.35787	0.572413	0.333987	0.00845976	0.00332734
OTU_73	0	0	0.00425598	0.0154732	0.00874336	0	0.268195	0.0898565	0.017755	0	0	0	0.219208	1.06443	1.39788	0.0115191	0.0135121	0.158023	0.00168022	0	0	0.010237	0	0	0.079619	0.0415319	0	0.26795	0.116275	0.0115935	0	0	0	0	0	0	0	0	0	0.00209908	0.0337477	0.0540556	0	0	0	0.527954	0.123786	0	0
OTU_47	0.0864082	0.039331	0.554696	0.188773	2.80443	1.64014	0.305103	0.439013	0.808838	0.0076916	0.0849563	0.0147664	0.0413599	0.109532	0.366372	0.147445	0.143228	0.575203	0.0638484	0.335114	0.745959	0	0.240728	0.00933939	0.275718	1.21317	1.56379	1.02438	0.304608	0.355535	0.0357654	0.0139475	0.0828646	0.122399	0.0122395	0.0148882	0.126965	0.0393856	0.104741	0.117548	0.345914	0.241059	0.00585746	0.0280182	0.0328321	0.639102	0.196188	2.0529	0.00998203
OTU_117	0.00233536	0	0.00283732	0	0.0196726	0.00931897	0.312485	0.133501	0.0670744	0.00153832	0.0102977	0.0696129	0.012408	0.0308937	0.0152655	0.0115191	0.0270241	0.167504	0	0.00316146	0	0.00895736	0.00752276	0	0	0.0131153	0	0.163616	0.0917101	0.00193226	0.00476872	0	0	0	0	0	0	0	0	0.00629723	0.0379661	0.00730482	0	0.00311313	0	0.0194509	0.0116779	0	0
OTU_1634	0	0	0.00709331	0.247571	0.00218584	0.106236	0.0811968	0.138636	0.0434011	0	0	0.00210948	0.405327	0.71898	0.660779	0	0	0.00316046	0	0	0	0.0230332	0.0526593	0.024905	0	0	0	0	0.00163768	0.00386451	0	0	0	0	0	0	0.00604595	0.0236314	0.0104741	0.0356843	0.0506215	0.0482118	0.0102506	0.0155657	0.0131328	2.32578	1.385	0.0169195	0
OTU_16	0.0910789	0.00621015	0.0184426	0.0247571	0.0327876	0.0559138	0.120565	0.0949911	0.0157822	5.86715	1.57813	0.753085	2.73389	0.943661	1.26922	4.52242	0.124311	2.9329	0.0100813	0.0474218	1.15719	0.23801	0.549161	0.392255	0.00147443	0	0.00342936	2.25031	2.92326	1.60184	0	0.00348687	0	0.00382497	0.0122395	0	0.0392987	0.00262571	0	0.0188917	0.0464031	0.0175316	0.0219655	0.024905	0.0492481	0.42931	0.077074	0.00845976	0.196313
OTU_44	0.0794021	1.23582	0.795869	0.526088	2.88312	2.02781	0.282959	1.24772	0.733873	0.279974	0.536769	0.594874	0.014476	0.0561703	0.00436157	0.562134	0.967463	0.578364	0.618321	0.401505	0.525997	0.030711	0.298403	0.0155657	0.325848	0.526799	0.130316	0.0853647	0.040942	0.218345	0.0691464	0.23362	0.160707	1.28136	0.100976	1.36599	0.47763	2.57057	0.460862	0.348447	0.371224	0.194308	1.88464	2.394	1.85501	0.137546	0.602578	2.82274	0.209623
OTU_29	0.81971	0.345698	0.319199	0.990283	0.0240442	1.86566	0.221446	0.120664	0.507003	0.627634	0.508451	0.862778	0	0	0	0.198129	0.599935	0.0790114	0.3058	1.33097	2.1805	0.166351	0.847564	0.0280182	0.079619	0.522427	0.281207	0.742199	0.63542	1.79313	0.970434	1.29014	0.700583	0.371022	0.00611976	0	2.85671	0.294079	0.370086	0.125945	0.244671	1.11764	3.80588	2.21344	4.38637	0.00138935	0	0	0.246223
OTU_557	0	0.00207005	0	0	0	0	0.110723	0.0949911	0.0729927	0	0	0	0	0.00842555	0.00872315	0	0.0135121	0.00316046	0	0	0.00637572	0.00127962	0.0175531	0.00311313	0.0058977	0	0	0.0474248	0.131014	0.189361	0.338579	0.0627637	1.04209	0.0420747	0.00917965	0	0	0.00262571	0	0.644416	0.473874	0.520103	0	0	0	0.00694676	0.00233558	0	0.00332734
OTU_800	0	0	0.00141866	0	0	0	0.0664337	0.0667505	0.0078911	0	0	0	0	0	0	0	0	0	0	0	0.00318786	0	0	0	0	0	0	0.500332	1.50011	1.92453	0.00238436	0	0	0	0	0	0	0	0	0.0923594	0.0787446	0.0452899	0	0	0	0	0	0	0
OTU_191	0.0723961	0.0144904	0.104981	0.0495141	0.760672	0.355985	0.218985	0.526302	0.274216	0.0215365	0.0579247	0.0632845	0.126148	0.272426	0.503762	0.0115191	0.140525	0.303404	0.0823308	0.0126458	0.121139	0	0.0351062	0	0.184303	0.461222	0.116598	0.173101	0.176869	0.442486	0.0309967	0.0244081	0.052732	0.0229498	0.00611976	0	0.217654	0.0367599	0.495775	0.170025	0.05484	0.100806	0.0629677	0.046697	0.0295489	0.23619	0.525504	0.00281992	0
OTU_283	0.0186829	0.349839	0.0468158	0.0618927	0.0306018	0.0652328	0.0639732	0.292675	0.0690471	0.0661477	0.123573	0.0675034	0.01034	0.0365107	0.0130847	0	0.0351313	0.107456	0.0117615	0.0126458	0.0765087	0	0.00250759	0	0.0825679	0.194544	0.15775	0.068766	0.045855	0.121732	0.0119218	0.00348687	0.0728204	0.363372	0.0214192	0.42059	0.356711	0.115531	0.237414	0.24979	0.150458	0.489423	0.997232	0.382915	0.830652	0.0305657	0.0490471	0.00281992	0
OTU_70	0.0513779	0	0.0397225	0.151637	0.231699	0.0950535	0.115644	0.100126	0.0828566	0.0323047	0.0926796	0.0337517	0.192324	0.0449362	0.0327118	0	0.00270241	0.00316046	0.0420055	0.0252916	0.255029	0.00127962	0.0175531	0	0.115005	0.0262307	0.0994513	0.310633	0.234188	0.253125	0.128755	0	0.0251105	0.0650245	0	0	0	0.00262571	0	0.0503778	0.385286	0.0452899	0.0219655	0.0373576	0.0295489	0.0152829	0.00467115	0.00281992	0
OTU_55	0.221859	0.0207005	0.191519	1.30903	0.410938	0.90394	0.108262	0.133501	0.89564	0.0692244	0.427356	0.00843793	0.173712	0.00842555	0.00218079	0.0852417	0.721544	4.31718	0	0	0	0.235451	0.030091	0.146317	0.0457072	0.330069	0.277778	0.0545386	0.0278406	0.00193226	0.24082	0.0662506	0.050221	0.0420747	0	0.00744408	1.91354	2.08744	1.93073	0.0755668	0.189831	0.226449	0.0615033	0.0280182	0.236391	0.00138935	0.00233558	0	0.229587
OTU_81	0.00934143	0	0.0354665	0.0278517	0.262301	0.136057	0.103341	0.0872892	0.112448	0.0215365	0.22655	0.0105474	0.014476	0.0196596	0.061062	0.00230383	0	0.00632091	0.099133	0	0.124327	0	0.030091	0	0.406942	0.078692	0.0377229	0.768282	0.113	0.0811547	0.0357654	0.00348687	0	0	0	0	0	0	0	0.00839631	0.0407784	0.00876578	0	0.00622626	0.0131328	0.0444593	0.0326981	0	0
OTU_45	0.0116768	0	0.00425598	0.0804605	0.054646	0.0410035	0.0984204	0.128366	0.0236733	0	0.00257443	0	0.0971958	0.429703	0.425254	0.00691149	0	0.0252837	0.734256	0.00632291	0.353853	0	0.0150455	0	0.215266	0.229518	0.0102881	1.04098	0.59284	1.16322	0.00476872	0	0.0979309	0.0497246	0	0	0	0	0	0	0	0.00146096	0.00146436	0	0.00328321	0.762754	0.390041	0.104337	0
OTU_1327	0.268566	0.0331208	0.0283732	0	0.00218584	0	0.0393681	0.0795872	0.0690471	0.0199982	0.0373293	0.0675034	0.00827198	0.0308937	0.0261694	0.00230383	0.00810723	0	0.181464	0.259239	0.468616	0	0	0	0.00884656	0.00655766	0	0.192071	0.0884347	0.168106	0.00953743	0.00697374	0.0451989	0.0535496	0.00305988	0.342428	0	0	0.00349138	0.0629723	0.0998369	0.0628214	0.0937193	0.180562	0.17401	0.098644	0.10043	0	0.00332734
OTU_1288	0	0	0	0	0	0	0.344471	0.331185	0.00591833	0	0	0	0	0	0	0.00460766	0	0.0600487	0	0	0	0.0127962	0.0225683	0.0155657	0	0	0	0	0	0	0.00238436	0	0	0	0	0	0	0	0	0.0776658	0.330446	0.130026	0	0	0	0	0	0	0.192986
OTU_106	0.0116768	0	0.0297919	0	0.0896194	0.0689604	0.108262	0.11553	0.0295916	0.00922992	0.0630736	0	0.0558359	0.162894	0.0850507	0.0161268	0.00540482	0.0158023	0.0268835	0.00316146	0.0733208	0	0.00501517	0	0.122377	0.0153012	0.00342936	0.320118	0.00655072	0.0309161	0.00476872	0	0	0	0	0	0	0	0	0.00419815	0.0239046	0.0102267	0	0	0	0.147271	0.0630605	0.0845976	0
OTU_883	0	0.0558914	0.0184426	0	0	0	0.0393681	0.118097	0.258434	0.00153832	0.22655	0.0485181	0.002068	0	0	0	0	0	0	0	0	1.81323	2.47499	3.07889	0	0.00655766	0.401235	0	0	0	0	0	0	0.983017	0.00305988	0.0223322	0	0	0	0.2267	0.928061	3.23457	0.00292873	0	0	0.00138935	0	0.0112797	0.00332734
OTU_33	0.0583839	1.64362	0.610024	0.337315	0.201097	0.292616	0.0639732	0.44158	0.351154	0.363043	0.503302	0.337517	0.0475639	0.0477448	0.0828699	0.0207345	0.0648579	0.20543	0.045366	0.0474218	0.108387	0.00127962	0.0325986	0	1.11172	1.3946	0.617284	0.597553	0.262029	0.975789	0.0977587	0.05579	0.118019	1.36934	0.0336587	0.800238	0.586457	0.160168	0.342155	0.29597	0.195455	0.680809	1.53905	0.600834	1.31657	0.0305657	0.0957586	0.00281992	0.00665469
OTU_134	0.0163475	0.0144904	0.00425598	0.0618927	0.0240442	0.00559138	0.174696	0.120664	0.0118367	0.0153832	0.0682225	0.0358612	0.0641079	0.098298	0.381638	0.00691149	0.00270241	0.0410859	0.0504066	0.00632291	0.0127514	0	0.00250759	0.00311313	0.0884656	0.0415319	0.0137174	0.301148	0.157217	0.108206	0.00953743	0.00348687	0.0100442	0.00382497	0	0	0	0	0	0.00209908	0.00562461	0.0277583	0.0146436	0.0124525	0.016416	0.0458486	0.0397048	0	0.00998203
OTU_28	0.163475	0.182164	0.150378	2.08269	0.0568318	0.984083	0.123025	0.102693	0.061156	0.193828	0.150604	0.194072	3.43494	2.29456	3.62665	0.285675	0.826938	0.303404	0.482223	1.6977	3.309	0.0319906	0.0501517	0.00933939	0.573552	0.854682	0.109739	0.502703	1.02355	2.29359	0.722461	0.254542	0.467055	0.0764994	0.00305988	0	0.643894	0.178548	0.181552	0	0.00562461	0.0233754	0.289944	0.164996	0.239674	4.13888	1.66527	0.00281992	0.0632195
OTU_66	0.0140121	0.080732	0.0567464	0.0711766	0.100549	0.0335483	0.108262	0.10526	0.0335372	0.00461496	0.0205955	0.118131	2.10729	0.241532	2.7805	0.00460766	0.00270241	0	0.398212	0.0126458	0.0828844	0.0268721	0.0225683	0	0.0058977	0.0131153	0.00685871	0.078251	0.0425797	0.150716	0.398188	0.23362	0.276215	0.107099	0.0122395	0.0446645	0.178356	0.0971511	0.219957	0.0440806	0.00703077	0.0233754	0.522778	0.551024	0.338171	0.382072	0.658632	0.00563984	0
OTU_137	0	0	0	0	0	0	0.0959598	0.00513466	0.0138094	0	0	0	0.463231	0.103915	0.348926	0	0	0.00316046	0	0	0	0	0.0100303	0	0	0	0	0	0	0	0	0	0	0	0	0	0	0	0	0.0125945	0.01828	0	0	0	0	0	0	0	0
OTU_40	0.177487	0.0703817	0.282314	0.204246	2.06343	1.44258	0.123025	0.474956	0.587887	0.169215	0.24071	0.177196	0.002068	0.00280852	0.00436157	0.00921532	0.00270241	0	0.68553	0.357244	0.471803	0.00511849	0.193084	0	0.601566	0.375973	1.04938	0.154131	0.178507	0.270516	0.0166905	0.0523031	0.0728204	0.66937	0.0673174	2.49004	2.51209	1.98241	1.16263	0.0797649	0.1828	0.214762	1.68695	2.59324	1.61862	0.098644	0.731035	2.23902	0
OTU_593	0.10042	0.221495	0.00567464	0	0	0	0.0639732	0.14377	0.00986388	0.0292281	0.0231699	0.0105474	0	0	0	0	0	0	0	0	0	0.057583	0.150455	0.0311313	0.352388	0.496197	0.216049	0	0	0	0.00238436	0	0	0.156824	0.0122395	0.0372204	0	0	0	0.00839631	0.0337477	0.0745091	0.0995768	0.298861	0.367719	0	0	0	0
OTU_558	0.331621	0.0600315	0.0340479	0.00309463	0.183611	0.150967	0.0688942	0.290108	0.591833	0.987601	0.324379	0.345955	0.0434279	0.109532	0.0152655	0.624338	1.38634	0.322367	0.0369648	0.0663906	1.19545	0.00127962	0.0325986	0.00622626	0.00884656	0.0218589	0.00685871	0.0616523	0.0425797	0.0656967	0.152599	0.160396	0.208417	0.0841493	0.00611976	0.0260543	0.229746	0.238939	0.108233	0.0230898	0.307948	0.0642824	0.101041	0.0529232	0.108346	0.00972546	0.0210202	0	0.0998203
OTU_42	0	0.00207005	0.00283732	0	0.0240442	0.0260931	0.0762758	0.0385099	0.0078911	0	0	0	0.01034	0	0.00218079	1.23946	0.21349	3.07196	0	0	0	0.0447868	2.88122	0.448291	0.00147443	0.00437178	0.00685871	0	0	0	0.214592	0	0	0	0	0	0	0	0	0.0167926	0.0154677	0.00584385	0	0	0	0	0	0	0
OTU_132	3.70388	0.0289807	0.13761	1.39568	0.397823	0.585231	0.0590522	0.125799	0.0335372	1.73676	0.917785	1.07373	0.0268839	0.0702129	0.0109039	0.126711	0.0540482	0.0505673	0.579676	0.0948437	0.474991	0.189384	0.0351062	0.0404707	0.203471	0.155198	0.517833	0.0640235	0.145753	0.133326	0.104912	0.728756	1.35094	0.0803244	0.0152994	0.20099	5.51391	7.54103	4.44801	0.102855	0.216548	0.191386	7.56637	9.42656	4.0482	0.179226	0.144806	0.0112797	2.32914
OTU_149	0	0.00207005	0.00141866	0.553939	0.013115	0.00559138	0.130407	0.0256733	0.00394555	0	0	0	0.00827198	0.0645959	0.0130847	0	0	0.00316046	0	0	0	0	0	0	0.010321	0	0	0	0	0	0	0	0	0	0	0	0	0	0	0	0	0	0	0	0	0.0194509	0.0116779	0	0
OTU_118	0.032695	0	0.0198613	0.198057	0	0.109964	0.0787363	0.0744525	0.0591833	0.0076916	0.0965412	0.0232043	0.00413599	0.00280852	0.00218079	0	0	0	0	0	0.00637572	0	0	0	0.0235908	0.019673	0.00342936	0.118562	0.185058	0.0695612	0	0.0104606	0.0175773	0	0	0	0.326481	0.0262571	0.0244396	0.00419815	0.00281231	0.0467508	0.0131793	0.00933939	0.00328321	0.00833611	0	0	0
OTU_1246	0.0583839	0.0124203	0.0156053	0.00309463	0.174867	0.104372	0.0467497	0.148905	0.0434011	0.0446113	0.105552	0.0232043	0.0248159	0.092681	0.0239887	0.0161268	0.0108096	0.0379255	0.120976	0.0252916	0.121139	0	0.0125379	0	0.0058977	0.00874355	0	0.00237124	0.00327536	0.00193226	0.0548402	0.0767112	0.379168	0.0229498	0.00917965	0.0260543	0.0634825	0.00787712	0.0244396	0.0125945	0.00843692	0.0292193	0.00585746	0.0124525	0.00656642	0.0430699	0.060725	0.0112797	0.0199641
OTU_127	0.00233536	0	0	0	0	0.00559138	0.130407	0.0256733	0	0.0169215	0.018021	0.0421896	0.14476	0.471831	0.318395	0.00691149	0.0135121	0.0790114	0	0	0	0.00127962	0.00250759	0	0.131224	0.194544	0.00342936	0.0521673	0.25384	0.152648	0	0	0	0.0114749	0	0	0	0	0	0	0.00421846	0.00146096	0.00439309	0	0	0.0125042	0.00467115	0	0
OTU_956	0.00233536	0.0434711	0.0297919	0	0.0218584	0.0279569	0.0221446	0.0333753	0.0986388	0.00153832	0.00128722	0	0.820994	0.879065	0.198452	0	0	0	0	0	0	0	0	0	0.49983	0.334441	0.298354	0.00237124	0	0	0.61278	0.467241	0.74327	0.416922	0.0917965	0.156326	0.0211608	0.0105028	0.00698275	0.0650714	0.254514	0.0642824	0.00585746	0.0217919	0.0328321	0.12782	0.212537	0.00563984	0
OTU_103	0.0163475	0	0.00993063	0.0092839	0.0918053	0.0279569	0.0959598	0.138636	0.0670744	0.0076916	0.00901052	0.0105474	0.0496319	0.0112341	0.13957	0.00691149	0.0432386	0.0505673	0.00336044	0.00316146	0.00318786	0.00511849	0.00752276	0	0.00294885	0.0262307	0.00342936	0.0308261	0.101536	0.0463741	0.214592	0.0104606	0.050221	0	0	0	0.0120919	0	0.00349138	0.0398825	0.0267169	0.0642824	0.0102506	0.00622626	0.00656642	0.0263977	0.0210202	0	0
OTU_72	0.102756	0.0227706	0.0468158	0.0649873	0.491814	0.212473	0.0639732	0.236194	0.167686	0.103067	0.150604	0.0506276	0.167508	0.525192	0.135209	0.0184306	0.0108096	0.0379255	0.144499	0.0442604	0.0733208	0	0.0576745	0	0.131224	0.236076	0.058299	0.0189699	0.0147391	0.0502386	0.0572246	0.0313818	0.539875	0.0191248	0.0152994	0.0186102	0.214631	0.0656426	0.0698275	0.0797649	0.0379661	0.0277583	0.125935	0.0933939	0.0295489	0.247305	0.443759	0.0310191	0.00665469
OTU_531	0.0280243	0.0103503	0.0241172	0	0.109292	0.0894621	0.0270656	0.0744525	0.0512922	0.00307664	0.0193082	0.0295327	0	0	0	0	0	0	0.0436857	0.00316146	0.00318786	0	0.00501517	0	0.0162187	0.0174871	0.0445816	0.00237124	0	0.00193226	0.0119218	0.00348687	0.0175773	0.0305998	0.0122395	0.119105	0	0.00787712	0	0.0608732	0.0801507	0.0613604	0.505206	0.451404	0.338171	0.0027787	0.0420404	0.00281992	0
OTU_780	0.00467071	0.0124203	0.00425598	0.284706	0.00655752	0.0111828	0.0246051	0.015404	0.0197278	0.033843	0.0193082	0.0717224	0.83547	0.143234	0.338022	0.0598996	0.059453	0.0189627	0.0520868	0.00632291	0.0191272	0.0140759	0.0100303	0	0.60304	0.443735	0.0102881	2.60362	6.4934	2.57956	0.956128	0.0592768	0.223483	0.0267748	0.00305988	0	0.00302297	0.00787712	0	0.00419815	0.00562461	0.00876578	0.0102506	0.00933939	0.062381	0.105591	0.0700673	0.0112797	0.0332734
OTU_613	0.133115	0.173884	0.351828	0.0092839	1.35741	1.04	0.0787363	0.272137	0.307753	0.0646094	0.243284	0.189853	0.00413599	0.0140426	0.030531	0	0	0	0.463741	0.0379375	0.04463	0	0.165501	0	0.144494	0.100551	0.613855	0.0284549	0.0163768	0.0231871	0.121602	0.0627637	0.107975	0.130049	0.0275389	0.260543	0	0.0105028	0.00349138	0.13644	0.12796	0.0964236	1.25789	1.3044	1.03421	0.0222296	0.219544	0.00281992	0
OTU_1560	0.0233536	0.0310508	0.0170239	0.00309463	0.00218584	0.00559138	0.0319866	0.0385099	0.00986388	0.00615328	0.00257443	0.00210948	0.018612	0.0814469	0.0239887	0.0299498	0.0513458	0.0189627	0.0403253	0.0569062	0.0796965	0.0396683	0.0401214	0.0560364	0.00884656	0.00874355	0.0205761	0.0165987	0.0147391	0.0135258	0.00238436	0	0.0351547	0.160649	0.0489581	0.104217	0.0846433	0.0131285	0.0698275	0.0902603	0.104055	0.0964236	0.0263586	0.0529232	0.0558146	0.0430699	0.123786	0	0.0598922
OTU_1729	0.0303596	0.00207005	0	0	0.00218584	0.00186379	0.0246051	0.023106	0.00394555	0.00922992	0.00514887	0.0105474	0.109604	0.297703	0.13957	0.0276459	0.0540482	0.116937	0.120976	0.0821978	0.647136	0	0	0	0.00737213	0	0	1.46306	0.845043	0.550693	0	0	0	0	0	0	0	0	0	0.172124	0.0646831	0.0350631	0.0117149	0.00933939	0.0492481	0.918362	0.168161	0	0.0366008
OTU_75	0.00233536	0	0	0	0	0	0.0418287	0.00513466	0.00986388	0.0369197	0.0334676	0.0843793	0.117876	0.196596	0.484135	0	0	0	0.0117615	0	0.00318786	0	0	0	0	0.00874355	0	0.531158	0.555173	0.287906	0	0.00348687	0	0	0	0	0	0	0	0	0	0.00146096	0.0102506	0	0.00328321	0.225075	0.0280269	0	0
OTU_567	0.00934143	0.00621015	0.0226986	0.0123785	0.126779	0.0838707	0.0369076	0.195117	0.0453738	0.038458	0.263879	0.12235	0.0661759	0.176936	0.0479773	0.0115191	0.00540482	0.00632091	0.00504066	0	0.00956358	0.10237	0.0351062	0.00933939	0.0058977	0.00437178	0.00342936	0	0	0	0.0166905	0.0871718	0.346525	0	0	0	0.302297	0.569778	0.282801	0.172124	0.161708	0.0949626	0.0117149	0.0217919	0.0952131	0.0611315	0.154148	0	0.183004
OTU_1155	0	0.0103503	0	0	0	0	0.0221446	0.0128366	0	0.00615328	0.0115849	0.00421896	0.260567	0.421277	0.176644	0	0	0.0442464	0.00336044	0.00948437	0.0318786	0	0	0	0.00884656	0.0131153	0.00342936	0.078251	0.137565	0.0212548	0	0	0	0.0152999	0	0	0	0	0	0	0	0	0.0278229	0	0.0328321	0.098644	0.0537182	0	0.00665469
OTU_95	0.151798	0.00207005	0.00567464	0.00618927	0.0196726	0.00931897	0.0196841	0.0359426	0.0276189	0.0876842	0.100403	0.499947	0	0	0	0.0115191	0.0135121	0.00316046	0	0	0	0.0115166	0.00501517	0	0.00884656	0	0	0	0	0	0	0.00697374	0.00251105	0	0.00305988	0	0	0.0105028	0.0104741	0.0335852	0.0210923	0.0175316	0.0278229	0.00933939	0.0525314	0	0	0	0
OTU_19	0.00233536	3.79026	10.4413	0.00309463	0.310389	0.678421	0.0221446	0.0282406	0.459657	0.53072	0	1.35218	0.00620399	0	0	0	0.0108096	0.0632091	0	0.189687	1.20182	0.078057	0.225683	0.463857	0.0427584	0.0918073	0.37037	0.00474248	0.0605942	0.110139	0	0.0244081	0	2.79988	18.497	9.00733	0.785973	2.92766	0.586551	0.29597	0.0421846	0.137331	0	0.00933939	0.393985	0.0027787	0.00233558	0.183295	0.136421
OTU_120	0.00233536	0	0.00567464	0	0.0153009	0.0167741	0.0713548	0.0308079	0.00591833	0.0123066	0.0218827	0.0400802	0.002068	0.0112341	0.0239887	0.00230383	0.0135121	0.0189627	0	0.00316146	0	0.00127962	0.00501517	0	0.00442328	0.00437178	0	0.291663	0.40942	0.396112	0	0	0	0	0	0	0.00604595	0.00262571	0.00349138	0.0440806	0.03656	0.00730482	0.0219655	0.0217919	0.0295489	0.00833611	0.00233558	0	0
OTU_437	0.147128	0.00207005	0.00425598	0	0.0240442	0.0242293	0.00984204	0.0179713	0.017755	1.15682	3.4137	1.05052	0.0351559	0.0702129	0.0130847	0.0875455	0.816128	1.85835	0.00672088	0	0	0.797205	1.16352	0.831206	0.00147443	0.00218589	0.123457	0.0118562	0	0.00193226	0.059609	0.00348687	0.00251105	0.00764994	0	0	0	0	0.00349138	0.0209908	0.0239046	0.0160706	1.64448	0.644418	0.518747	0.00694676	0.0093423	0	0.00332734
OTU_63	0.0443718	0.0662416	0.151797	0.0526088	0.581433	0.16215	0.0393681	0.123232	0.254488	0.0307664	0.0695097	0.0527371	0.0248159	0.0308937	0.00218079	0.0737225	0.0540482	0.00316046	0.0386451	0.107489	0.0318786	0.00383887	0.0351062	0.00311313	0.0707725	0.0327883	0.294925	0	0.00163768	0.0115935	0.0166905	0.0488162	0.0225994	0.229498	0	0.0297763	0.402056	1.32336	0.286293	0.0923594	0.0435908	0.0189925	0.064432	0.168109	0.193709	0.0138935	0.0864163	0.0140996	0.0499102
OTU_158	0.00467071	0.00621015	0.00141866	0.114501	0.0459026	0.0242293	0.0639732	0.0487792	0.0276189	0	0.00386165	0.00421896	0.002068	0.00280852	0.00654236	0.0115191	0.00540482	0.00632091	0.00336044	0	0.00318786	0	0	0	0.079619	0	0	0.0450536	0.0556811	0.0173903	0.00715308	0.00348687	0.0125552	0.00382497	0.0122395	0.0186102	0	0	0.0104741	0.00209908	0.00703077	0.00438289	0	0	0	0.00138935	0.00233558	0.611923	0
OTU_80	1.5787	0.126273	0.1064	0.0773658	0.133336	0.0335483	0.0467497	0.0693179	0.0295916	0.0153832	0.0862435	0.168759	0.0372239	0.0112341	0.0915931	0.00230383	0.0135121	0.0158023	0.0621682	0.0126458	0.0159393	0	0.00501517	0	0.0855167	0.157384	0.0651578	0.0237124	0.00491304	0.0212548	0.00953743	0.00348687	0.00753315	0.0917993	0.0489581	0.0632746	0.0513906	0.0525141	0.139655	0.0167926	0.0140615	0.0233754	0.294337	0.211693	0.151028	0.0111148	0.0326981	0	0
OTU_227	0.0116768	1.71814	0.202869	0.29399	0.139894	0.160286	0.0344471	0.015404	0.096666	0.0261514	0.483993	0.198291	0.0806518	0.123575	0.0109039	0.00460766	0.045941	0.0537278	0	0	0	0.10237	0.0125379	0.00622626	0.0250652	0.0218589	0.229767	0.0165987	0.0131014	0.0289838	0.102527	0.0139475	0.0225994	2.66218	0.312108	3.14512	0.915961	1.11855	0.78556	0.0146935	0.0717138	0.00876578	0.320696	0.579042	0.79782	0	0.00233558	0	0.0931656
OTU_85	0.175152	0.0144904	0.00425598	0	0.0633894	0.0130466	0.0467497	0.0975585	0.0394555	0.19229	0.181498	0.833245	0.00413599	0	0.00218079	0.0161268	0.0243217	0.00316046	0	0	0	0.00895736	0.0200607	0.00311313	0.00147443	0.00874355	0.00342936	0	0	0	0.0119218	0.0174344	0	0.00764994	0.00305988	0.0260543	0	0	0	0.0566751	0.0323415	0.0116877	0.0410022	0.0311313	0.0755138	0	0	0	0
OTU_1347	0.00934143	0.0331208	0.0198613	0	0.0284159	0.0130466	0.0221446	0.0359426	0.0532649	0.0107682	0.00643608	0.00843793	0.0330879	0.0617873	0.00218079	0	0.00270241	0.00316046	0	0	0.0510058	0.00255925	0.00250759	0.00311313	0.169559	0.11148	0.0994513	0.00237124	0	0.00966128	0.27897	0.184804	1.02702	0.722919	0.119335	0.361038	0	0	0.00349138	0.0398825	0.2742	0.0759701	0.0893262	0.0404707	0.0590978	0.0111148	0.0140135	0	0
OTU_333	0.00934143	0.0269107	0	0	0.00218584	0	0.0123025	0.0128366	0.00197278	0.00153832	0.0154466	0.00421896	5.75316	3.36741	1.94744	0.274156	0.491839	1.0872	0.00504066	0	0	0	0.00250759	0	0.00294885	0	0	0	0.0114638	0	0	0	0	0.0114749	0	0.00372204	0	0	0	0.00209908	0.0154677	0.00730482	0.00439309	0.00311313	0.00984963	0.00833611	0	0	0.658814
OTU_783	0	0.0579614	0.102144	0.250665	0.137708	0.175197	0.0172236	0.00770198	0.0118367	0.0138449	0.0205955	0	0	0	0.00218079	0.0368613	0.091882	0.0252837	0.0420055	0.316146	0.210399	0.0191943	0.00501517	0.0404707	0.0634003	0.0218589	0.0514403	0.0355686	0.0687825	0.090816	0.0143062	0.0209212	0.0401768	0.206548	0.00917965	0.130271	0.359734	1.63581	1.23944	0.0188917	0.00703077	0.00146096	0.064432	0.152543	0.0393985	0.00138935	0	0	0.116457
OTU_445	0.00233536	0.0041401	0.0156053	0	0.172681	0.0670966	0.0344471	0.0718852	0.189386	0	0.00257443	0.175087	0	0	0	0.066811	0.00270241	0.0158023	0	0	0.00318786	0.00255925	0.0100303	0	0.00737213	0.0262307	0.00342936	0.0237124	0.0720579	0.173903	0	0.00348687	0.00251105	0.0152999	0	0.00372204	0.0695284	0.0997768	0.0593534	0.163728	0.42044	0.0336022	0.0307517	0.0778283	0.0919299	0	0.0326981	0	0
OTU_1270	0	1.6519	0.00851197	0.058798	0.0240442	0.130466	0.0196841	0.0308079	0.0236733	0.00153832	0.0167338	0.00210948	0.002068	0.00280852	0	0.00460766	0.0189169	0.0158023	0.030244	0.0158073	0	0.00511849	0.00501517	0	0.143019	0.109294	0.130316	0.0189699	0.00163768	0.00772902	0.0524559	0.0313818	0.0225994	0.107099	0	0	0.0392987	0.0210056	0.167586	0.00839631	0.0112492	0.0131487	0	0	0	0	0	0	0
OTU_52	0.00934143	1.84027	0.143285	1.18215	0.67761	0.590823	0.0295261	0.0385099	0.144013	0.0353813	0.489142	0.297437	0.849946	0.0337022	0.00872315	0	0.0351313	0.0410859	0.0252033	1.96959	0.0350665	0	0	0	0.00442328	0	0.305213	0.137532	0.255478	0.0444419	0.00238436	0.00697374	0	0.294523	0	0	0.368803	1.39688	0.610991	0.0167926	0.0337477	0.0102267	0.00146436	0.00311313	0	0.0027787	0.00467115	0.00281992	0.0266188
OTU_92	0	0	0	0.0433249	0.00655752	0.00186379	0.0147631	0.0102693	0	0	0	0.00210948	0.101332	0.452171	0.322757	0	0	0.00632091	0.00336044	0	0	0	0	0	0.00442328	0	0	0.0308261	0.0131014	0.015458	0	0	0	0	0	0	0	0.00262571	0	0	0	0	0	0	0	0.47238	0.140135	0	0
OTU_83	0	0	0.0340479	0.111407	0.345363	0.0670966	0.0418287	0.172011	0.0710199	0	0.00514887	0.00210948	0.0310199	0.0421277	0.0218079	0.00921532	0.00270241	0	0.157941	0	0.0605694	0	0.0225683	0	0.122377	0.00218589	0.0205761	0.196813	0.0278406	0.0483064	0.00715308	0	0	0	0	0	0	0	0	0	0	0.00146096	0	0.00311313	0	0.027787	0.0140135	0.0281992	0.00332734
OTU_90	0.0233536	0.178024	0.2965	0.0278517	0.0874336	0.0577776	0.0196841	0.0590485	0.0710199	0.0676861	0.114562	0.0970362	0.122012	0.0758299	0.00872315	0.172787	0.808021	1.694	0.00168022	0	0	0.125403	0.0476441	0.0373576	0.0471816	0.0502754	0.0205761	0.0118562	0.00163768	0.00966128	0.0214592	0.00697374	0.0150663	0.550796	0.00917965	0.521085	0	0.0236314	0.0104741	0.0104954	0.082963	0.0569776	0.0717539	0.0124525	0.062381	0.00555741	0.00233558	0	0.00332734
OTU_100	0	0.00621015	0.0709331	0	0.535531	0.236702	0.0467497	0.159174	0.153877	0	0	0	0.002068	0.00280852	0.00872315	0	0	0	0	0	0	0	0.07272	0	0.00737213	0.019673	0.0857339	0.00474248	0	0.00193226	0	0	0.00251105	0	0	0.00372204	0	0	0	0.138539	0.210923	0.146096	0.00439309	0.0217919	0.0919299	0.0263977	0.0443759	0	0.00998203
OTU_163	0.00934143	0.0041401	0.00567464	0.0092839	0.0153009	0.0167741	0.0295261	0.0205386	0.00394555	0.00153832	0.0308932	0.0189853	0.00827198	0.0308937	0.0457965	0	0.00270241	0	0.0117615	0.00316146	0.022315	0.00127962	0	0	0.0176931	0.0153012	0	0.104335	0.0442174	0.0772902	0.00715308	0	0.0125552	0	0	0	0	0	0	0.00209908	0.00140615	0.0116877	0.00585746	0.00311313	0.00984963	0.00416806	0.00467115	0	0
OTU_39	0.163475	0.0310508	0.0297919	0.318747	0.0939911	0.0559138	0.0319866	0.0513466	0.0572105	0.0323047	0.320517	1.42179	0.0372239	0.00280852	0.0676044	0.0207345	0.059453	0.0884928	0.0168022	0.00316146	0	0	0.00752276	0	0.0869911	0.336627	0.109739	0.237124	0.127739	0.280177	0.00476872	0	0	0.0114749	0.0152994	0.0334983	0.314389	0.238939	0.331681	0.0524769	0.00562461	0.0350631	2.2068	1.50053	4.62276	0.0138935	0.0350336	0	0.00665469
OTU_88	0.0116768	0.0144904	0.0283732	0.00309463	0.253557	0.244157	0.0492102	0.0693179	0.301835	0.00461496	0.230412	0.0105474	0.0351559	0.219064	0.281322	0.0115191	0.00540482	0.360292	0.0436857	0.0126458	0.0860722	0	0.030091	0	0.058977	0.0240448	0.0102881	1.0386	0.283319	0.330416	0.0262279	0	0.0376657	0	0	0.00372204	0	0	0	0.0398825	0.395129	0.077431	0	0	0.00328321	0.397355	0.16349	0	0.00332734
OTU_686	0	0	0.00141866	0.00309463	0.0327876	0.0391397	0.00738153	0.0102693	0.0236733	0	0	0	0.0558359	0.092681	0.22026	0	0	0	0.0672088	0.00316146	0.0478179	0	0.0175531	0	0.00147443	0	0	0.203927	0.0376666	0.0463741	0	0	0	0	0	0	0	0	0	0	0	0	0	0	0	0.0611315	0.0303625	0.00281992	0
OTU_130	0.0186829	0.00207005	0.00283732	0	0	0	0.00738153	0.0205386	0	0.00153832	0.0373293	0.0232043	0.01034	0.0224681	0.0261694	0	0	0	0.015122	0.00316146	0.00637572	0	0	0	0.00147443	0	0	0	0	0.00193226	0.14783	0.0104606	0.153174	0	0	0.00372204	0	0.00787712	0	0	0.00140615	0	0.00732182	0.00311313	0.00656642	0.00555741	0	0	0
OTU_121	0	0.00621015	0.0127679	0.482763	0.0284159	0.0242293	0.0147631	0.0308079	0.0236733	0.00307664	0.00643608	0.0168759	0	0.00280852	0.00218079	0.00921532	0	0	0.00168022	0	0	0.00127962	0.00501517	0	0.0486561	0.0153012	0.0171468	0.00711372	0.0163768	0.0135258	0.00953743	0	0.0050221	0.0191248	0.00917965	0.0111661	0	0.00262571	0.00349138	0.00629723	0.00984307	0.00292193	0.00439309	0.00933939	0.00656642	0.00555741	0.00233558	0.00281992	0
OTU_84	0.0256889	0.00207005	0	0	0.00218584	0.00372759	0.0295261	0.10526	0.0118367	0.00461496	0.0257443	0.0759414	0	0	0.0523389	0.00230383	0.0162145	0.170665	0	0	0	0	0	0	0	0	0	0	0	0	0.0309967	0.00697374	0.00251105	0	0	0	0	0	0	0.00419815	0.00984307	0.00292193	0.534493	0.0933939	0.420251	0	0.00233558	0	0
OTU_87	0.0583839	0.00207005	0.00425598	0	0.0262301	0.00559138	0.0172236	0.0590485	0.0394555	0	0.00514887	0.0147664	0.002068	0	0.00436157	0	0.00540482	0.00316046	0.235231	0.135943	0.143454	0	0.00501517	0	0.00442328	0.0174871	0	0.00237124	0.00327536	0.00386451	0.500715	0.268489	0.446967	0	0.00611976	0	0	0.00262571	0	0.0314861	0.01828	0.0482118	0.0102506	0.00933939	0.0262657	0	0	0	0
OTU_466	0.0700607	0.00207005	0.00851197	0.0123785	0.00218584	0.0167741	0.0221446	0.0128366	0.00197278	0.159985	0.0682225	0.124459	0	0	0.00218079	0.0760264	0.0297265	0.0442464	0.0100813	0.00632291	0.00637572	0	0	0	0.010321	0.0109294	0.0240055	0	0	0	0.00953743	0.00697374	0.0050221	0	0	0	0.0151149	0.00262571	0.0244396	0.0314861	0.0126554	0.0277583	0.0966481	0.0186788	0.0295489	0.00138935	0	0	0
OTU_538	0	0	0.00283732	0.0557034	0.00218584	0	0.00492102	0	0	0	0	0	0	0	0	0	0	0	0.0084011	0	0	0	0	0	0	0	0	0	0	0	0	0	0	0	0	0	0.244861	0.141788	0.265345	0	0	0.00146096	0	0	0	0	0	0	0
OTU_234	0	0.146974	0.0212799	0.0835551	0.054646	0.0335483	0.0123025	0.00513466	0.0157822	0.00153832	0.059212	0.0295327	0.101332	0.00561703	0.00436157	0	0.0243217	0.0158023	0.00168022	0.256078	0.022315	0	0	0	0.00147443	0	0.0240055	0.0213412	0.0376666	0.00966128	0.00238436	0	0	0.0764994	0	0	0.126965	0.385979	0.0698275	0.00839631	0.0210923	0.00438289	0.00292873	0.00311313	0.00984963	0	0	0.00281992	0.00665469
OTU_192	0.579169	0.109713	0.00425598	0	0.00437168	0.00931897	0.0369076	0.0179713	0.00394555	0.35689	1.88062	1.18131	1.57995	2.70741	0.567005	0.0990646	0.545887	0.865965	0.134418	0	0.00318786	0.0153555	0.00752276	0	0.0132698	0.0306024	0	0.130418	0.117913	0.0792225	0.0882213	0.00348687	0.0200884	0.195073	0.00305988	0	0.00302297	0	0	0.00209908	0.0168738	0.0160706	1.18906	0.532345	1.48729	0.0208403	0.00233558	0	0.825181
OTU_808	0.0280243	0.0351909	0.0524905	0.00309463	0.187982	0.0969173	0.0196841	0.0308079	0.0769383	0.00615328	0.0193082	0.0274233	0	0.00280852	0	0.0184306	0	0.00948137	0.0134418	0.00316146	0.00956358	0	0.0200607	0	0.117954	0.0612049	0.116598	0	0	0	0.0143062	0.0104606	0.00753315	0.0879743	0.0275389	0.241932	0	0	0.00349138	0.130143	0.129366	0.0832749	0.323625	0.401594	0.219975	0.00138935	0.0373692	0	0
OTU_68	0.0163475	1.79887	0.269546	0.402302	0.10492	0.354121	0.0172236	0.00513466	0.00197278	0.386118	0.61529	0.485181	0.208868	0.0112341	0.0109039	0.0414689	0.372933	0.0790114	0.00504066	0	0	0.0550238	0.042629	0	0.125326	0.220775	0.257202	0.0213412	0.00982608	0.0115935	0.0643777	0.027895	0.0125552	0.550796	0.107096	0.111661	0.0181378	0.29933	0.027931	0.0188917	0.00421846	0.00584385	0.128864	0.261503	0.784687	0.0027787	0.00233558	0	0.133094
OTU_112	0.119103	0.167674	0.0766077	0.0526088	0.37815	0.195698	0.0369076	0.112962	0.0986388	0.1646	0.190508	0.552684	0.0930598	0.190979	0.0218079	0.0207345	0.00810723	0.00632091	0.144499	0.21814	0.197647	0.0499053	0.0376138	0.00311313	0.309629	0.247005	0.380658	0.118562	0.207985	0.0869515	0.0643777	0.142962	0.62274	0.340422	0	0.0558306	0.686215	0.708941	0.310732	0.0482788	0.0604646	0.0365241	0.291409	0.273956	0.0853635	0.051406	0.151812	0.0310191	0
OTU_722	0	0	0.00141866	1.46376	0.00655752	0.00931897	0.0123025	0.0102693	0.00394555	0	0	0	0.0516999	0.0168511	0.0261694	0	0	0	0	0	0	0	0	0	0	0	0	0	0	0	0	0	0	0	0	0	0.105804	1.22358	0.956637	0.00209908	0.00562461	0	0	0	0	0.0444593	0.00233558	0	0
OTU_1011	0	0	0	0	0	0	0.00246051	0.00513466	0.00394555	0	0	0	0	0	0	0	0.045941	0.27812	0	0	0	0	0	0	0	0	0	0.0426823	0.0212898	0.0560354	0	0	0	0	0	0	0	0	0	0	0.00140615	0	0	0	0	0.00138935	0	0	0.0299461
OTU_744	0	0.00207005	0.00283732	0	0.00874336	0.0167741	0.00246051	0.0102693	0.0157822	0	0	0	0	0.00842555	0.00218079	0	0	0.0252837	0	0	0.00637572	0	0	0	0.0221164	0	0.0137174	0.0142274	0.00982608	0.00966128	0	0	0	0	0	0	0	0	0	0	0.0239046	0.00146096	0	0	0	0.00833611	0.0140135	0	0
OTU_488	0.0210182	0	0	0	0.00218584	0	0.0418287	0.0359426	0	0.0538412	0.0733713	0.126569	0	0.00561703	0	0.0990646	0.0675603	0.0790114	0	0	0	0.0614219	0.0501517	0.0653758	0	0	0	0	0	0	0.0238436	0.00348687	0.00251105	0.00382497	0	0	0	0	0	0.00209908	0.0309354	0.00876578	0.0219655	0.0684889	0.0131328	0	0.00233558	0.0253793	0.0831836
OTU_36	0	0.745218	1.04413	0	0.242628	0.0149104	0.00492102	0.439013	0.0651016	1.10605	0	0	0	0	0	0	0.00540482	0.113776	0.00168022	0	0.00318786	0	0.255774	0.227259	0.00442328	0.260121	0.0925926	0.00237124	0.00327536	0	0	0	0	0.141524	3.64432	0.0186102	0	0.0183799	0.143146	0.0734677	0.153271	0.0102267	0	0	0.00656642	0	0	0.00281992	0.80189
OTU_64	0.00467071	0.0207005	0.0383038	0	0.218584	0.0820069	0.0295261	0.0333753	0.0512922	0.00307664	0.0077233	0.00843793	0	0.00280852	0.0109039	0	0	0.00316046	0.0789704	0.00316146	0.0828844	0	0.00752276	0.00311313	0.112056	0.0939932	0.0617284	1.72864	1.40022	0.291771	0.0309967	0	0.0100442	0.00382497	0	0.00744408	0.00906892	0	0.00698275	0.00209908	0.0126554	0.00584385	0.0351448	0.046697	0.0393985	0	0.0140135	0.549884	0
OTU_582	0.00467071	0	0	0	0.00218584	0	0.00492102	0.00256733	0	0.00615328	0.00128722	0	0.002068	0.0112341	0.0239887	0	0.00270241	0.00948137	0.00336044	0	0	0	0	0	0.0117954	0.0240448	0.0308642	0.00474248	0.00163768	0	0.0190749	0	0.0301326	0	0	0	0	0	0	0	0	0.00438289	0.0541815	0.00622626	0.505614	0.00138935	0	0	0
OTU_422	0.00233536	0	0	0.00618927	0	0.0111828	0.00246051	0.00513466	0	0.00153832	0.00128722	0.00421896	0.00827198	0.0140426	0.0218079	0	0.00270241	0.00632091	0.0184824	0.00948437	0.0478179	0.00127962	0	0	0.00294885	0.00437178	0.00342936	0.00474248	0.0425797	0.224142	0.0286123	0	0.0376657	0.00764994	0	0	0.0544135	0.00262571	0.00349138	0.00209908	0	0	0.0439309	0.024905	0.0426817	0.0250083	0.00467115	0	0
OTU_131	0	0	0	0	0	0	0.0123025	0.0256733	0	0	0	0	0	0	0	0.00230383	0.00270241	0.00632091	0	0	0	0	0	0	0	0	0	0.535901	0.189971	0.00193226	0	0	0	0	0	0	0	0	0	0	0.00140615	0	0	0	0	0	0	0	0
OTU_1337	0.00467071	0	0.00141866	0.0092839	0.00874336	0.00559138	0.00246051	0.00770198	0.00394555	0	0	0	0	0.00280852	0.00436157	0.00460766	0.00540482	0.00316046	0	0.00316146	0.0605694	0.00127962	0	0	0.0545538	0.0109294	0.0137174	0.215783	0.329174	0.425096	0.00238436	0.0174344	0.0125552	0	0	0	0.0332527	0.0262571	0.0453879	0.0125945	0.00140615	0.00730482	0.00585746	0.00311313	0	0	0	0	0.0266188
OTU_1356	0.0140121	0	0	0	0	0	0.00492102	0.00256733	0.00197278	0.0476879	0.0283188	0.0337517	1.45794	0.79481	0.848326	0.0345574	0	0.0126418	0	0	0	0	0	0	0	0	0	0	0	0	0.0166905	0	0.00251105	0	0	0	0	0	0	0.00209908	0.00281231	0.00292193	0.00439309	0.00622626	0.00656642	0.49322	0.674981	0	0
OTU_1484	0.0116768	0	0.00141866	0	0.0174867	0.0111828	0.00246051	0.00256733	0	0.0123066	0.0553503	0.0126569	0.012408	0.0645959	0.00218079	0.00230383	0.0486434	0.173825	0.0386451	0.00632291	0.04463	0	0.00250759	0	0	0	0	0.0450536	0.0180145	0.0463741	0.0309967	0	0.0301326	0.0114749	0	0	0	0	0	0.0419815	0.0773384	0	0.00146436	0.00311313	0.0361153	0.137546	0.016349	1.2464	0.0232914
OTU_1890	0	0.00207005	0.141866	0.454911	0.150823	0.782793	0.00492102	0.00513466	0.0078911	0.00153832	0	0	0.00413599	0.00280852	0	0.00230383	0.00270241	0	0.00168022	0.00632291	0	0.00511849	0.00752276	0.00311313	0.00147443	0	0.00342936	0.00237124	0	0.00193226	0	0	0.00251105	0.00382497	0.00611976	0.0111661	2.14631	0.296705	1.36862	0.0188917	0.00843692	0.0160706	0.00146436	0	0	0.00138935	0.00233558	0	0.00332734
OTU_903	0	0	0.104981	0	0.0699469	0.0130466	0.00984204	0.0718852	0.0256461	0.00153832	0.0128722	0.00210948	0	0.00280852	0.00218079	0.00230383	0	0	0.00336044	0.00632291	0.00956358	0	0.0175531	0	0.00147443	0.00437178	0.0137174	0	0	0	0.00476872	0	0	0.0114749	0	0.342428	0.00604595	0.0157542	0	0.0167926	0.0267169	0.0131487	0.0263586	0.0124525	0.00656642	0.0027787	0.0116779	0	0
OTU_114	0	0	0.00283732	0	0.0153009	0	0.00492102	0.00770198	0.0078911	0	0	0	0.0248159	0.185362	0.266056	0.00460766	0.00270241	0.0284441	0	0	0	0	0	0	0.00442328	0	0.00342936	0.184957	0.113	0.00386451	0	0	0	0	0	0	0	0	0	0	0.00281231	0	0	0	0	0.0833611	0.0256913	0	0
OTU_562	0	0.00621015	0.00567464	0	0.0633894	0.00372759	0.00984204	0.0718852	0.0118367	0	0	0	0	0	0	0	0	0	0	0.00948437	0	0	0.00752276	0.0498101	0	0	0	0	0	0	0	0	0	0	0	0	0	0.0262571	0.00349138	0.0146935	0.0210923	0.0146096	0	0	0.00328321	0	0	0	0
OTU_12	0	0.364329	0.00425598	0	0	0	0.00492102	0	0	0	0	0	0	0	0	0	0	0	0	0	0	0	0	0	0	0	0	0	0	0	0	0	0	0	0	0.00372204	0	0.0262571	0	0	0	0	0	0	0	0	0	0	0
OTU_76	0	0	0	0	0.00874336	0.00745518	0.00246051	0.0179713	0.00591833	0	0	0	0.00620399	0.0337022	0.0654236	0	0	0	0.206667	0.00316146	0.0765087	0	0	0	0.069298	0.0743202	0.00685871	0.26795	0.168681	0.311093	0	0	0	0	0	0	0	0	0	0	0.00140615	0	0	0	0	0.0694676	0.0186846	0.0225594	0
OTU_770	0	0	0	0	0.00218584	0	0.00246051	0	0	0	0	0	0	0	0.00218079	0	0	0	0.015122	0	0.0159393	0	0	0	0	0	0	0.251352	0.463463	0.189361	0	0	0.00251105	0	0	0	0	0	0	0.00209908	0	0.00146096	0	0	0.00328321	0.00138935	0	0	0
OTU_67	0	0.00207005	0	0	0.00218584	0.00745518	0.00492102	0.0282406	0.0236733	0.00153832	0.00386165	0	0.002068	0.00561703	0.030531	0	0	0	0	0.0221302	0.0478179	0	0	0	0.00147443	0	0.0342936	0.120933	0.266942	0.546828	0	0.0174344	0.0251105	0.0267748	0	0	0	0	0	0.188917	0.0140615	0.037985	0.0307517	0.00311313	0.00328321	0.00833611	0.00233558	0	0
OTU_37	0.0140121	0.341558	0.175914	0.0247571	0.0371593	0.0223655	0.00738153	0.015404	0.124285	0.0307664	0.106839	0.316422	0.002068	0.00561703	0.00218079	4.60996	1.78089	3.22367	0	0	0	0.0383887	0.137917	0.295747	0.117954	0.187986	0.048011	0.0853647	0.13429	0.139122	0.0143062	0.0139475	0.0050221	0.340422	0.0152994	0.0186102	0.00302297	0.0236314	0	0.0440806	0.0703077	0.293654	0.016108	0.071602	0.0984963	0	0	0	2.99461
OTU_102	0	0	0.0184426	0.0123785	0.163938	0.23111	0.00738153	0.0308079	0.0335372	0.00153832	0	0.0147664	0.188188	0.337022	0.159197	0.00460766	0	0.0600487	0	0	0	0	0.030091	0	0.00147443	0.00437178	0.00342936	0.0189699	0.00163768	0	0	0	0.00251105	0.00382497	0	0	0	0	0	0	0.00281231	0	0	0.00311313	0.00328321	0.152829	0.177504	0	0.00332734
OTU_138	0	0.0207005	0.00709331	0	0	0	0.00246051	0.00256733	0	0.133834	0	0.149773	0	0	0	0	0.0189169	0.0158023	0.00504066	0.17388	0.210399	0.00639812	0	0.0498101	0.069298	0.115852	0.250343	0	0	0.0347806	0	0	0	0	0.0122395	0.0111661	0.00302297	0.0131285	0	0	0	0	0	0.00311313	0.00656642	0	0.0116779	0.36941	0
OTU_559	0.00700607	0.221495	0.00283732	0	0.00437168	0	0.00246051	0.00513466	0	0	0	0	0	0.00280852	0.00218079	0	0.00270241	0.00948137	0.00336044	0	0.00318786	0.344219	0.240728	0.286408	0.00294885	0	0.00342936	0	0	0.00193226	0	0.00348687	0.00753315	0.0956242	0	0.00372204	0.00906892	0.0105028	0.00349138	0.00839631	0.00562461	0.00584385	0.00439309	0.00933939	0.016416	0.00416806	0.00467115	0	0
OTU_921	0.00233536	0	0.00283732	0	0	0	0.00246051	0	0	0	0.00386165	0	0	0	0	0.00691149	0.0648579	0.0189627	0	0	0	0	0.00250759	0.00311313	0	0	0	0.0806222	0.0982608	0.166174	0.374344	0.00697374	0.0276215	0.00382497	0	0	0	0	0.00349138	0	0	0	0.00146436	0.00311313	0	0	0	0	0.166367
OTU_99	0	0	0	0	0	0	0	0	0	0	0	0	0.00413599	0.00842555	0.00654236	0	0.00270241	0.0221232	0	0	0	0	0	0	0	0	0	1.01252	0.407782	0.00386451	0	0	0	0	0	0	0	0	0	0	0	0	0	0	0	0	0	0	0.00332734
OTU_97	0.172816	0	0	0.0495141	0.00218584	0	0	0	0.00197278	0.0999908	0.464685	0.829026	0.1034	0.426894	0.150474	0.0783302	0.0783699	0.865965	0	0	0	0	0	0	0	0	0	0.988808	0.0229275	0.0347806	0.135908	0	0.0200884	0	0	0	0	0	0	0	0	0	0	0	0	0.00833611	0.126121	0	0
OTU_82	0.00700607	0	0	0	0	0.00186379	0	0.00513466	0.00197278	0.0076916	0.00514887	0.00210948	0.00413599	0.0449362	0.102497	0	0	0	0	0	0	0	0.00250759	0	0.00442328	0.00874355	0	0.253723	0.689463	0.0927482	0	0	0	0	0	0.00372204	0	0	0	0	0	0	0.00439309	0	0.00656642	0.0250083	0.0116779	0	0
OTU_523	0.00233536	0	0	0.0185678	0.00437168	0	0	0	0	0.0169215	0.12486	0.24259	0	0	0	0	0	0	0	0	0	0	0	0	0.00884656	0.00218589	0	0.258465	0.365203	0.0212548	0	0	0.00251105	0	0	0	0	0	0	0	0	0	0.00732182	0	0.0229825	0	0	0	0
OTU_908	0	0	0	0.034041	0.00218584	0.00559138	0	0	0.00197278	0	0	0	0.002068	0.00561703	0	0	0.00270241	0.00316046	0	0	0.0286907	0	0	0	0.00147443	0	0	0.237124	0.0982608	0.218345	0	0	0.00251105	0	0	0	0.0423216	0.126034	0.499267	0	0	0	0	0	0	0	0.00467115	0	0
OTU_1162	0	0	0.00283732	0	0.0109292	0.00559138	0	0	0.00591833	0	0	0	0	0	0.00436157	0	0	0.00948137	0	0	0	0	0.00250759	0	0.00442328	0.00437178	0	0.272693	0.0245652	0	0	0	0	0	0	0	0	0	0	0	0.00140615	0	0	0	0	0	0	0	0
OTU_135	0	0	0	0	0	0	0	0	0	0	0.00128722	0.00632845	0.00827198	0	0	0	0	0.0189627	0.292358	0	0.0318786	0	0	0	0	0	0	0.0877359	0.149029	0.00386451	0	0	0	0	0	0	0	0	0	0	0	0	0	0	0	0	0	0	0
OTU_924	0.0373657	0.00207005	0.00283732	0	0.0196726	0.00372759	0	0	0.00394555	0.0707627	0.227837	0.0527371	0.0434279	0.0814469	0.0152655	0.0207345	0.0108096	0.151702	0.100813	0.0221302	0.0510058	0.00511849	0.00250759	0	0.00442328	0	0	0.0948497	0.0147391	0.075358	0.059609	0.0174344	0.0200884	0	0	0	0	0	0	0.0251889	0.105461	0.00292193	0.00732182	0.0186788	0.0262657	0.162554	0.0140135	0.817777	0.00665469
OTU_123	0	0.00207005	0.313524	0	0	1.49663	0	0	0.0138094	0.00153832	0.00643608	0.00421896	0.14476	0.0365107	0.030531	0.00230383	0.0135121	0	0	0	0	0	0.00250759	0	0.010321	0.0174871	0.048011	0.068766	0	0.00772902	0.00953743	0	0	0	0	0	0.0362757	0.35447	0.25487	0	0.00984307	0	0.00146436	0	0	0.00138935	0	0	0
OTU_86	0	0	0	0	0.013115	0.00745518	0	0	0.00197278	0.0292281	0.980859	0.246809	0.0248159	0.137617	0.159197	0	0	0	0	0	0	0	0.00250759	0	0	0	0	0.0284549	0	0.00579677	0.0166905	0	0.00251105	0	0	0	0	0	0	0	0	0	0	0	0	0.0180616	0.00233558	0	0
OTU_108	0	0.00207005	0	0.00618927	0.00218584	0.00372759	0	0.015404	0.00197278	0.00461496	0.00257443	0.00421896	0.002068	0.00561703	0.00218079	0.00230383	0	0.00316046	0.0084011	0	0.00637572	0	0	0	0.0457072	0.00218589	0.00685871	0.0237124	0.0229275	0.0386451	0	0	0.00251105	0	0	0.0521085	0	0	0	0	0.01828	0.103728	0.0117149	0.00311313	0.0229825	0	0.00467115	0.00281992	0.00332734
OTU_17	0	1.97276	13.6631	0	0.0590177	0.00559138	0	0.0487792	0.00394555	0.0261514	0	0	0	0	0.0523389	0.0829378	0.702627	0.132739	0	0.0790364	0.165769	0	0.00501517	0.532345	0	2.60995	1.04252	0.00711372	0.0081884	0.00579677	0	0	0	0.799419	24.7453	0.82257	0.0120919	0.0315085	0.00698275	0.0188917	0.00562461	0	0	0.00311313	0.108346	0.0027787	0	0.0140996	0.459173
OTU_165	0	0.00621015	0.00709331	0	0	0	0	0	0	0	0	0	0	0	0	0	0	0	0	0	0	0	0	0	0	0	0	0.00237124	0.00163768	0.00193226	0	0	0	0	0.0183593	0.342428	0.00302297	0	0	0	0.00281231	0	0	0	0	0	0	0	0
OTU_512	0	0	0.00283732	0	0.00874336	0.00372759	0	0.00513466	0.00197278	0.00307664	0.0489142	0.0843793	0.012408	0.143234	0.0174463	0.0345574	0.0729651	0.0505673	0	0	0	0.00127962	0.00250759	0	0	0	0	0.00237124	0	0	0	0.28941	0.223483	0	0.00611976	0	0	0.00525141	0	0	0	0.00584385	0	0	0	0.0680782	0.175168	0	0.106475
OTU_116	0	0	0	0.00309463	0.00437168	0.00186379	0	0.00256733	0.00197278	0	0.0682225	0.00632845	0.012408	0.00561703	0	0.00460766	0.0945844	0.00316046	0	0	0	0	0	0	0	0	0	0.00237124	0.00163768	0	0	0	0	0	0	0	0	0	0	0	0	0	0.112756	0.189901	0.25609	0	0	0	0.00665469
OTU_147	0	0	0	0	0	0	0	0	0.00394555	0	0	0	0.0868558	0.0645959	0.0479773	0.0115191	0.0324289	0.388736	0	0	0	0	0	0	0	0	0	0	0	0	0	0	0	0	0	0	0	0	0	0	0	0	0	0	0	0.027787	0.0373692	0	0.00665469
OTU_964	0	0	0	0	0	0	0	0	0	0.00153832	0	0	0.291587	0.278043	0.126486	0.46307	0.0378337	0.767991	0	0	0	0	0	0.00311313	0	0	0	0	0	0	0	0	0	0	0	0	0	0	0	0	0	0	0	0	0	0.0972546	0.0116779	0.00563984	0.0432555
OTU_791	0	0.00207005	0	0	0	0	0	0	0	0.00307664	0.018021	0.0105474	0.676235	0.244341	0.181005	0	0	0	0	0	0	0	0.00250759	0	0	0	0	0	0	0	0	0	0	0	0	0	0	0	0	0	0	0	0.00585746	0.00622626	0	0.0111148	0.0140135	0	0
OTU_60	0.00700607	0.080732	0.00425598	0.00618927	0.00874336	0.00372759	0	0.00770198	0	0.0184598	0.00257443	0.0506276	0.00413599	0.00561703	0.0327118	0	0	0	0.0789704	0.19601	0.0956358	0.00639812	0	0	0.00884656	0.0174871	0	0	0	0.00193226	0.143062	0.536978	0.313881	0.0344247	0.00305988	0.0223322	0.302297	0.0157542	0.00349138	0	0	0	0.181581	0.0684889	0.180577	0.0027787	0.0186846	0.00281992	0
OTU_1799	0	0.643786	2.6912	0	0	0.00372759	0	0	0	0.779928	0	0	0	0	0	0	1.37012	0.666856	0	0.00632291	0.00637572	0	0.283357	0.00311313	0.0309629	0.340999	0.706447	0	0	0.00966128	0	0.00348687	0	0.103274	10.5872	0.0483865	0.0453446	0.0210056	0.0209483	0.00209908	0	0	0	0.024905	0.128045	0.00138935	0.00467115	0	1.78013
OTU_400	0	0.0331208	0.174495	0	0.00655752	0	0	0.0205386	0.00394555	0.0353813	0	0	0	0	0	0	0.00270241	0	0.00336044	0.00316146	0	0.420996	0.00752276	0.046697	0.00737213	0.0459036	0.0617284	0	0.0131014	0.00579677	0	0	0	0.00382497	0.78945	0.00372204	0.00906892	0	0.00349138	0.027288	0.00562461	0.00292193	0	0	0.0131328	0	0.00467115	0	0
OTU_793	0	0.0144904	0	0.00618927	0	0.00559138	0	0	0	0	0	0.00210948	0.268839	0.233107	0.154836	0.00230383	0.0135121	0.00632091	0	0	0	0.00511849	0.0125379	0.00311313	0.151866	0.0327883	0.0102881	0	0.00327536	0	0.00238436	0	0.00251105	0.0726744	0	0	0.0392987	0.0157542	0	0	0.00843692	0.00292193	0.00146436	0	0.00656642	0.661332	0.00467115	0	0.00998203
OTU_65	0.00233536	0.00207005	0	0	0.00437168	0	0	0	0	0.0784543	0.018021	0.0590655	0.386715	0.00842555	0.167921	0	0	0	0	0	0	0.00127962	0	0	0	0	0	0	0	0.00193226	0.0786838	0.0244081	0.00251105	0	0	0	0	0	0	0	0	0	0.0907906	0.00933939	0.0656642	0.00694676	0.00233558	0	0
OTU_22	0.00233536	0.0041401	0.390132	10.0545	0.161752	2.40802	0	0	0	0.00153832	0	0	0.643147	0.0252766	0.0196271	0.00460766	0.00810723	0.113776	0	0	0	0.00127962	0	0	0.0058977	0.00218589	0	0	0.00163768	0	1.53076	0.878692	0.964243	0	0.00305988	0.00372204	7.16747	6.25181	8.0965	0	0	0	0.00146436	0	0	0.0027787	0.00233558	0	0.269515
OTU_26	0.00233536	0.4078	1.42717	0	0	0.00186379	0	0.0564812	0.0315644	0.527644	0	0.00421896	0	0.00280852	0	0	0.00270241	0	0	0.00316146	0.0127514	4.28034	0.157978	0.283295	0.058977	0.0284165	0.504115	0	0.00491304	0	0	0.00348687	0.00251105	0.0267748	3.5158	0.0111661	0.00604595	0.00787712	0.0139655	0.119647	0.0112492	0.00730482	0	0	0.0328321	0.00555741	0.00233558	0	0
OTU_62	0	0.00207005	0	0	0	0	0	0	0	0.0476879	0	0	0.002068	0	0.00654236	0	0.00540482	0.00316046	0	0.0221302	0.0382543	0.00383887	0.00250759	0.0435838	0.0825679	0.327883	0.534979	0	0	0.0212548	0	0	0	0	0	0	0	0	0	0	0	0	0	0	0.0131328	0	0	0.0761378	0
OTU_38	0	1.4304	0.669608	0.782942	2.51809	0.493905	0	0	0.104557	0.656862	0	0.0864888	0.643147	0	0	0	0.0837747	0	0	0.00632291	0.00956358	0	0	0	0.00147443	0.100551	0.00685871	0	0	0	0	0	0	0	0.651755	0.0334983	0.383918	0.617041	0.00349138	0.0146935	0	0	0	0	0	0	0	0.00281992	0.00332734
OTU_49	0	0	0.0581651	0.00618927	4.1837	0.341074	0	0	0	0	0	0	0.002068	0	0	0	0.0135121	0	0	0	0	0	0.0100303	1.64996	0	0	0	0	0	0	0	0	0	0	0.00305988	0	0.0846433	0.677432	0.160603	0	0	0	0	0	0	0	0	0.00281992	0.0532375
OTU_57	0	0	0	0	0	0	0	0	0	0.379965	0	0	0	0	0	0	0	0.0221232	0	0	0	0	0	0.0280182	0	0.019673	0.188615	0	0	0	0	0	0	0	0	0	0	0	0	0	0	0	0	0	0	0	0	0	0.858455
OTU_1678	0	0	0	0	0	0	0	0	0	0.0492262	0	0	0	0	0	0	0	0.00316046	0	0	0	0	0	0.00311313	0	0.00218589	0.0342936	0	0	0	0	0	0	0	0	0	0	0	0	0	0	0	0	0	0	0	0	0	0.349371
OTU_1610	0	0	0	0	0	0	0	0	0	0	0	0	0	0	0	0	0	0.126418	0.0655286	0.0126458	0.0382543	0	0.0100303	0	0	0	0	0	0	0	0.207439	0.00697374	0.148152	0	0	0	0	0	0	0	0	0	0	0	0	0	0	0	0.236241
OTU_43	0	0.00621015	0.00141866	0	0	0.00186379	0	0	0	1.58293	1.12117	1.45976	0	0.00280852	0	0	0	0.1359	0.38309	0.0410989	0.143454	0.00383887	0.0702124	0	0.0147443	0	0	0	0.00163768	0	1.14688	0.05579	0.213439	0.00382497	0	0	0	0	0	0	0	0	0.215262	0.0217919	0.216692	0	0	0	0.282824
OTU_77	0	0	0.00425598	0	0.124593	0.0354121	0	0	0.00591833	0.00307664	0	0	0	0	0	0	0	0.00948137	0	0	0.00637572	0	0	0	0	0	0	0	0	0	0	0	0	0	0	0	0.0302297	0.378102	0.027931	0.753568	0.367006	0.137331	0	0	0	0	0	0	0.096493
OTU_104	0	0.0041401	0.00709331	0	0	0	0	0.00256733	0	0.00153832	0	0	0	0	0	0	0	0	0	0	0	0	0	0	0	0.0109294	0	0	0	0	0	0	0	0.00764994	0.973042	0.0186102	0	0	0	0.0125945	0.00281231	0.00292193	0	0.0124525	0.00328321	0	0	0	0.0931656
OTU_93	0	0.0082802	0.00567464	0	0.0437168	0.00372759	0	0	0	0.00153832	0	0	0.0310199	0.0224681	0	0	0.151335	0.00316046	0	0.0221302	0.0318786	0	0	0	0	0.0240448	0	0	0.00655072	0.00772902	0	0	0	0.0382497	1.99198	0.0558306	0.00604595	0.0630169	0.00698275	0.00209908	0.0154677	0	0	0.00311313	0.00328321	0.00138935	0	0	0.0632195
OTU_119	0.00233536	0.612735	0.0936316	0.0526088	0.00655752	0.0279569	0	0.00256733	0	0	0	0	0.0558359	0.0140426	0.00872315	0	0.0351313	0	0.00168022	0	0	0.00639812	0.00752276	0	0.0147443	0.0131153	0.0102881	0	0.00163768	0	0.00715308	0.00348687	0.0050221	0.336597	0.052018	0.0856069	0.0120919	0.0393856	0.0139655	0	0.00562461	0.00146096	0.0336804	0.0404707	0.206842	0.0027787	0	0	0.0232914
OTU_463	0	0	0	0	0	0	0	0	0	0	0	0	0	0	0	0.103672	0.443195	0.214911	0	0	0	0	0	0	0	0	0	0	0	0	0	0	0	0	0	0	0	0	0	0	0	0	0	0	0	0.0027787	0	0	0.0299461
OTU_139	0	0.00207005	0.00993063	0	0	0	0	0	0	0	0	0	0	0	0.00218079	0	0.0108096	0	0	0	0	0	0	0	0	0.00874355	0	0	0	0	0	0	0	0.0191248	0.382485	0.0632746	0	0	0	0	0	0	0	0.00933939	0	0	0	0	0.00998203
OTU_101	0	0.0041401	0.00851197	0	0	0.0316845	0	0	0.0217005	0	0	0	0	0	0	0	0	0	0	0	0	0	0	0	0	0	0.00685871	0	0	0.0251193	0	0	0	0.0382497	0.755791	0.815126	0	0.0105028	0	0	0.00703077	0	0.00146436	0.0124525	0	0	0	0	0.00665469
OTU_126	0	0	0	0	0.0918053	0.00186379	0	0	0	0	0	0	0	0	0	0	0	0	0	0	0	0	0	0.00622626	0	0	0	0	0	0	0	0	0	0	0	0	0.00906892	0.0577655	0.0314224	0.0104954	0	0	0	0	0	0	0	0	0.00665469
OTU_1605	0	0.080732	0.712168	0	0.0153009	0	0	0	0	0.00922992	0	0	0	0	0	0	0.0108096	0	0.00504066	0.0158073	0	0	0	0	0	0.244819	0.0651578	0	0.0638695	0.0231871	0	0	0	0	0.00611976	0	0.00302297	0	0	0	0	0	0	0	0	0	0	0	0.00332734
OTU_804	0	0	0	0	0.00655752	0.00559138	0	0.00256733	0	0.206135	0.0707969	0.0464086	0	0	0	0.00460766	0.00270241	0	0	0	0	0.0793366	0.0376138	0.0217919	0	0	0	0	0	0	0.369576	0.05579	0.00753315	0	0.00305988	0	0	0	0	0	0	0	0.0102506	0.00311313	0.0361153	0	0	0	0
OTU_91	0	0.0890122	0.113493	0	0	0	0	0	0	0	0	0	0	0	0	0	0	0	0	0	0	0	0	0	0	0	0	0	0	0	0	0	0	0.00382497	1.64928	0	0	0	0	0	0	0	0	0	0	0	0	0	0
OTU_140	0	0.00621015	0.110656	0	0	0	0	0	0	0	0	0	0	0	0.00218079	0	0.0189169	0	0	0.00316146	0.00956358	0	0	0	0	0	0	0	0	0	0	0	0	0	0.394725	0	0	0	0	0	0	0	0	0	0	0	0	0	0
OTU_111	0	0.00621015	0.0113493	0	0	0.0708242	0	0	0	0	0	0	0	0	0	0	0.0810723	0.0632091	0	0.17388	0	0	0	0	0	0.629536	0	0	0.0163768	0.0483064	0	0	0	0	0	0	0.0997582	0.252068	0.0244396	0	0	0	0	0	0	0	0	0	0
OTU_150	0	0	0.00283732	0.259949	0.00437168	0.0298207	0	0	0	0	0	0	0	0.00280852	0.071966	0	0	0	0	0	0	0	0	0	0	0	0	0	0	0	0.00238436	0	0	0	0	0	0.00302297	0	0.0174569	0	0	0	0	0	0	0.0125042	0	0	0
OTU_50	0	0.0248406	0.00425598	0.00309463	0	0.00186379	0	0	0.00394555	0	0	0.00210948	0	0	0	0	0	0.00316046	0.00168022	0.420474	0.0733208	0.0294313	0.0902731	0.140091	0	0	0	0	0.00163768	0	0	0.00697374	0	0	0.0458982	0.00744408	0	0	0	0	0	0	0	0.00622626	0.226541	0	0	0	0
OTU_110	0	0	0	0	0	0.00186379	0	0	0	0	0	0	0	0	0	0	0	0	0	0	0	0	0	0	0	0	0	0	0	0	0	0	0	0	0.00917965	0.00372204	0	0.0840226	0.00349138	0	0	0	0	0	0	0	0	0	0
OTU_1521	0	0.00207005	0	0	0.00218584	0	0	0	0	0	0	0	0	0	0	0	0	0	0.204987	0.205495	0.35704	0	0	0	0.0162187	0.0262307	0.10631	0	0.00163768	0.00193226	0	0	0	0	0	0	0	0	0	0	0	0	0	0	0	0	0	0	0
OTU_718	0.385334	0.0041401	0	0	0	0	0	0	0	3.50737	8.59603	2.96593	0	0	0.00218079	0.00230383	0.0108096	0.0379255	0	0	0	1.19517	2.32453	1.52232	0	0	0	0	0	0	0	0	0	0	0	0	0	0	0	0	0	0	1.62105	0.719133	0.597544	0.00138935	0	0	0
OTU_182	0	0	0	0	0	0	0	0	0	0	0	0	0	0	0	0.00230383	0.0189169	0.420341	0	0	0	0	0	0	0	0	0	0	0	0	0	0	0	0	0	0	0	0	0	0	0	0	0	0	0	0	0	0	0
[truncated: 18 more columns]

## Sheet: Table S4
Table S4: Distance matrix calculated for sequences from Streptococcus spp. found in the supragingival biofilm of 11 study participants in phase I and II for species level analysis (performed with ARB)
	OTU_1	OTU_10	OTU_1280	OTU_132	OTU_1337	OTU_1347	OTU_1444	OTU_1521	OTU_1560	OTU_1634	OTU_165	OTU_1890	OTU_1978	OTU_2	OTU_20	OTU_224	OTU_227	OTU_24	OTU_25	OTU_337	OTU_40	OTU_437	OTU_44	OTU_445	OTU_46	OTU_466	OTU_469	OTU_470	OTU_512	OTU_531	OTU_558	OTU_567	OTU_576	OTU_577	OTU_593	OTU_61	OTU_613	OTU_640	OTU_718	OTU_783	OTU_808	OTU_90	OTU_903	OTU_908	OTU_956	Streptococcus gordonii	Streptococcus infantis	Streptococcus mitis	Streptococcus mutans DSM 20523
OTU_1	100	96,7	97,3	96,1	96,7	94,3	93,4	93,7	96,7	90,1	88,9	96,7	96,4	95,8	94,3	96,7	96,4	92,5	96,7	94,3	93,1	95,5	93,1	94,3	96,7	94,0	96,7	93,7	94,3	90,7	94,9	94,0	94,3	97,3	89,8	95,5	90,7	91,3	93,1	96,7	91,9	94,3	93,7	91,3	94,9	95,2	96,4	98,8	88,6
OTU_10	96,7	100	94,9	96,7	94,9	96,7	94,3	93,1	94,3	89,5	88,0	94,3	93,7	95,5	94,0	97,0	95,2	91,9	96,1	95,2	93,1	95,5	93,4	95,5	97,0	94,9	94,6	94,0	95,2	90,4	96,7	95,2	93,7	94,9	88,6	95,5	90,1	91,0	93,1	94,9	91,9	95,2	94,6	90,1	96,4	94,8	99,3	96,4	87,7
OTU_1280	97,3	94,9	100	93,4	94,9	93,1	91,0	91,0	94,6	88,0	86,2	94,6	94,6	93,4	91,9	94,3	94,3	90,1	95,2	91,9	91,3	93,7	91,3	91,9	94,9	91,6	94,3	91,3	92,8	89,2	93,1	92,2	91,9	96,4	87,7	92,8	88,9	88,9	91,9	95,5	90,1	92,5	91,9	88,9	93,1	91,9	93,8	97,9	85,9
OTU_132	96,1	96,7	93,4	100	94,0	95,2	94,0	94,3	94,3	90,2	89,0	94,0	93,7	96,4	92,9	97,0	97,3	92,0	93,5	96,4	92,3	95,2	92,3	96,1	97,3	94,6	94,6	95,8	94,6	89,3	95,5	92,3	94,9	94,0	89,3	95,5	89,3	91,4	92,2	94,0	90,8	94,9	94,3	92,0	95,2	95,6	97,4	95,5	89,3
OTU_1337	96,7	94,9	94,9	94,0	100	92,8	91,6	91,6	94,9	87,8	86,3	94,0	93,7	94,0	92,5	94,9	93,1	89,6	94,3	92,5	90,4	92,5	90,4	92,5	94,9	92,2	94,6	91,7	93,4	88,4	93,1	91,3	92,2	95,5	87,2	93,4	88,1	89,6	90,1	95,5	89,9	92,5	91,9	88,4	94,9	92,0	94,5	96,1	86,0
OTU_1347	94,3	96,7	93,1	95,2	92,8	100	92,2	91,6	91,9	89,2	86,8	92,2	91,3	94,3	92,5	95,2	94,9	91,3	93,1	93,1	91,6	93,1	92,8	93,4	94,3	93,4	92,8	93,7	94,0	89,8	94,9	93,4	93,1	93,7	87,7	94,0	88,9	90,1	90,7	93,1	90,7	94,0	93,2	89,8	94,3	94,4	96,7	95,2	87,1
OTU_1444	93,4	94,3	91,0	94,0	91,6	92,2	100	93,8	91,6	87,5	87,5	92,2	90,4	96,7	92,3	93,7	91,6	90,5	91,7	96,1	91,1	94,6	89,9	92,5	93,1	95,2	91,3	94,9	91,0	87,8	93,4	89,6	94,6	91,0	88,4	95,2	88,7	89,9	92,2	91,6	89,9	94,6	92,5	88,1	92,8	93,6	94,8	92,5	87,2
OTU_1521	93,7	93,1	91,0	94,3	91,6	91,6	93,8	100	90,4	89,0	89,3	90,4	90,1	96,1	91,7	94,0	92,8	91,4	90,5	94,6	89,0	93,1	90,2	94,6	93,1	94,3	91,6	94,3	91,0	87,5	92,2	89,0	94,6	91,0	89,3	94,6	86,6	89,0	90,7	91,6	88,7	93,4	91,3	89,3	91,6	94,4	93,2	92,5	89,0
OTU_1560	96,7	94,3	94,6	94,3	94,9	91,9	91,6	90,4	100	87,7	86,5	95,2	94,6	92,8	91,3	94,0	93,7	89,2	94,6	92,2	90,4	93,7	90,7	91,9	94,3	91,0	94,0	91,6	92,8	88,3	93,1	91,6	91,6	95,8	86,8	92,8	88,3	89,2	90,7	94,0	89,5	91,6	92,2	88,9	92,5	91,6	94,5	96,7	86,8
OTU_1634	90,1	89,5	88,0	90,2	87,8	89,2	87,5	89,0	87,7	100	85,2	87,4	88,3	90,8	87,5	88,9	90,4	96,8	87,8	89,3	86,3	90,4	87,5	88,3	88,6	89,3	87,7	89,3	88,0	84,2	88,0	87,8	89,6	88,6	95,1	91,3	83,9	87,2	87,4	87,4	84,8	89,8	87,1	94,5	87,4	96,4	89,3	89,8	85,5
OTU_165	88,9	88,0	86,2	89,0	86,3	86,8	87,5	89,3	86,5	85,2	100	85,6	85,3	90,5	85,4	88,6	88,0	87,5	88,4	88,7	88,7	88,1	86,9	87,4	88,0	88,1	86,5	88,7	85,9	85,7	87,4	87,2	88,4	86,2	85,5	89,5	86,3	83,3	85,9	86,5	87,2	89,2	85,6	85,5	86,5	94,0	87,6	87,7	99,7
OTU_1890	96,7	94,3	94,6	94,0	94,0	92,2	92,2	90,4	95,2	87,4	85,6	100	94,3	93,4	91,9	93,7	93,7	89,8	94,6	91,9	90,7	94,3	91,3	91,3	94,3	91,0	94,0	91,6	91,9	88,9	93,1	91,6	92,2	95,2	86,5	92,8	88,6	89,8	91,3	94,0	89,5	91,9	92,5	88,6	93,1	93,2	94,5	96,7	85,9
OTU_1978	96,4	93,7	94,6	93,7	93,7	91,3	90,4	90,1	94,6	88,3	85,3	94,3	100	92,2	90,7	93,1	93,4	88,9	93,7	91,3	89,5	93,1	90,1	90,7	93,7	90,4	94,0	90,7	92,5	88,6	92,5	91,0	91,3	94,3	87,4	92,5	87,1	88,9	90,1	93,7	88,3	90,7	91,3	88,3	92,2	91,6	94,1	95,8	85,6
OTU_2	95,8	95,5	93,4	96,4	94,0	94,3	96,7	96,1	92,8	90,8	90,5	93,4	92,2	100	94,0	95,8	94,9	93,8	92,9	97,3	92,6	97,0	92,3	94,6	95,5	96,7	93,7	97,0	93,4	89,9	94,6	91,4	96,7	93,4	91,7	97,3	90,2	91,4	94,6	94,0	91,7	97,0	93,7	91,1	94,6	97,6	95,8	94,9	90,2
OTU_20	94,3	94,0	91,9	92,9	92,5	92,5	92,3	91,7	91,3	87,5	85,4	91,9	90,7	94,0	100	93,4	92,5	90,5	92,0	92,5	91,1	91,9	92,0	93,4	94,0	92,9	92,2	92,2	91,0	87,8	92,5	90,5	92,3	91,9	87,2	94,0	87,5	96,7	89,5	92,5	89,6	93,4	97,3	88,1	92,2	93,2	94,1	93,4	85,1
OTU_224	96,7	97,0	94,3	97,0	94,9	95,2	93,7	94,0	94,0	88,9	88,6	93,7	93,1	95,8	93,4	100	94,9	91,3	94,3	95,5	93,7	93,7	93,4	96,7	95,8	94,3	94,6	94,3	95,8	91,3	95,5	93,4	93,4	94,3	88,6	94,6	91,0	91,3	91,3	94,9	92,8	95,2	93,4	90,7	96,4	94,4	97,7	95,8	88,3
OTU_227	96,4	95,2	94,3	97,3	93,1	94,9	91,6	92,8	93,7	90,4	88,0	93,7	93,4	94,9	92,5	94,9	100	92,2	93,1	93,7	91,3	94,3	92,5	94,9	96,4	93,4	93,7	93,7	93,1	88,9	93,4	92,5	94,0	94,9	88,9	94,0	88,6	90,4	91,9	93,7	89,5	94,0	92,8	91,0	93,1	95,2	95,8	96,4	88,3
OTU_24	92,5	91,9	90,1	92,0	89,6	91,3	90,5	91,4	89,2	96,8	87,5	89,8	88,9	93,8	90,5	91,3	92,2	100	90,5	91,6	89,6	92,8	90,2	90,7	91,0	91,7	89,5	91,3	89,2	86,9	89,8	89,6	91,7	90,1	95,6	93,1	87,2	88,4	90,4	89,5	88,1	92,8	89,5	95,9	90,4	100	91,5	91,6	87,2
OTU_25	96,7	96,1	95,2	93,5	94,3	93,1	91,7	90,5	94,6	87,8	88,4	94,6	93,7	92,9	92,0	94,3	93,1	90,5	100	92,5	95,5	93,4	94,9	91,9	94,9	91,7	94,0	91,6	92,5	92,9	94,3	96,4	91,7	95,2	87,5	93,4	92,6	89,0	91,3	94,6	93,8	92,2	93,1	89,6	93,7	94,0	95,1	96,7	88,1
OTU_337	94,3	95,2	91,9	96,4	92,5	93,1	96,1	94,6	92,2	89,3	88,7	91,9	91,3	97,3	92,5	95,5	93,7	91,6	92,5	100	92,5	96,1	91,0	94,9	94,9	96,4	92,2	97,0	92,5	89,0	93,7	90,4	95,2	91,9	89,6	95,8	89,3	90,4	94,0	92,5	90,7	96,1	93,4	90,1	93,1	95,2	95,8	93,4	88,4
OTU_40	93,1	93,1	91,3	92,3	90,4	91,6	91,1	89,0	90,4	86,3	88,7	90,7	89,5	92,6	91,1	93,7	91,3	89,6	95,5	92,5	100	92,2	96,1	91,0	91,3	90,5	90,4	91,6	91,3	96,1	92,5	94,0	90,2	91,3	86,3	91,6	96,1	88,7	90,1	90,7	96,4	92,5	91,9	88,7	91,9	93,2	92,8	92,8	88,4
OTU_437	95,5	95,5	93,7	95,2	92,5	93,1	94,6	93,1	93,7	90,4	88,1	94,3	93,1	97,0	91,9	93,7	94,3	92,8	93,4	96,1	92,2	100	92,5	92,8	94,9	94,3	92,8	95,2	92,5	90,1	93,7	91,9	94,3	94,3	90,1	95,5	89,9	89,9	97,0	92,5	90,7	95,8	93,4	90,7	93,7	96,0	94,8	95,8	88,4
OTU_44	93,1	93,4	91,3	92,3	90,4	92,8	89,9	90,2	90,7	87,5	86,9	91,3	90,1	92,3	92,0	93,4	92,5	90,2	94,9	91,0	96,1	92,5	100	92,8	91,6	90,5	91,0	90,7	92,2	94,9	92,2	94,9	90,2	91,9	86,3	91,6	94,3	89,6	89,8	90,7	95,2	92,8	93,1	88,7	92,2	94,4	93,5	93,4	87,2
OTU_445	94,3	95,5	91,9	96,1	92,5	93,4	92,5	94,6	91,9	88,3	87,4	91,3	90,7	94,6	93,4	96,7	94,9	90,7	91,9	94,9	91,0	92,8	92,8	100	96,1	94,0	92,2	93,1	92,8	88,3	92,5	91,6	92,8	91,9	87,4	93,4	88,6	91,3	90,4	92,5	90,1	93,7	93,4	89,2	93,4	93,6	95,4	93,4	87,1
OTU_46	96,7	97,0	94,9	97,3	94,9	94,3	93,1	93,1	94,3	88,6	88,0	94,3	93,7	95,5	94,0	95,8	96,4	91,0	94,9	94,9	91,3	94,9	91,6	96,1	100	94,0	94,6	93,7	93,4	88,3	94,3	92,2	93,7	94,9	88,3	94,3	88,6	91,3	93,1	95,5	90,1	94,9	94,3	89,8	94,6	93,6	96,7	96,4	87,7
OTU_466	94,0	94,9	91,6	94,6	92,2	93,4	95,2	94,3	91,0	89,3	88,1	91,0	90,4	96,7	92,9	94,3	93,4	91,7	91,7	96,4	90,5	94,3	90,5	94,0	94,0	100	91,9	96,1	91,9	87,5	93,1	90,8	94,9	91,6	89,3	95,5	88,1	90,2	91,9	92,2	89,0	95,2	92,5	89,3	92,5	94,8	95,1	93,1	87,8
OTU_469	96,7	94,6	94,3	94,6	94,6	92,8	91,3	91,6	94,0	87,7	86,5	94,0	94,0	93,7	92,2	94,6	93,7	89,5	94,0	92,2	90,4	92,8	91,0	92,2	94,6	91,9	100	92,2	93,1	89,2	93,4	91,9	92,8	94,6	88,0	94,0	88,6	89,8	89,8	94,6	89,8	92,2	92,2	88,9	92,8	92,0	94,5	96,1	86,8
OTU_470	93,7	94,0	91,3	95,8	91,7	93,7	94,9	94,3	91,6	89,3	88,7	91,6	90,7	97,0	92,2	94,3	93,7	91,3	91,6	97,0	91,6	95,2	90,7	93,1	93,7	96,1	92,2	100	91,9	89,0	93,1	90,7	94,9	91,9	89,0	95,8	88,7	90,7	92,2	91,9	89,9	95,2	93,1	90,1	92,2	94,8	94,5	93,4	89,0
OTU_512	94,3	95,2	92,8	94,6	93,4	94,0	91,0	91,0	92,8	88,0	85,9	91,9	92,5	93,4	91,0	95,8	93,1	89,2	92,5	92,5	91,3	92,5	92,2	92,8	93,4	91,9	93,1	91,9	100	89,8	94,3	92,2	92,2	93,4	87,4	92,8	88,9	88,6	89,5	93,1	90,7	92,2	91,7	88,6	95,2	92,0	95,4	94,6	86,2
OTU_531	90,7	90,4	89,2	89,3	88,4	89,8	87,8	87,5	88,3	84,2	85,7	88,9	88,6	89,9	87,8	91,3	88,9	86,9	92,9	89,0	96,1	90,1	94,9	88,3	88,3	87,5	89,2	89,0	89,8	100	90,4	92,0	87,8	89,8	84,2	89,2	94,6	85,4	87,4	88,9	94,9	89,2	88,6	86,0	89,8	90,4	90,2	91,0	86,0
OTU_558	94,9	96,7	93,1	95,5	93,1	94,9	93,4	92,2	93,1	88,0	87,4	93,1	92,5	94,6	92,5	95,5	93,4	89,8	94,3	93,7	92,5	93,7	92,2	92,5	94,3	93,1	93,4	93,1	94,3	90,4	100	94,0	93,4	93,7	87,7	94,6	89,5	90,1	90,7	93,1	91,3	92,8	93,8	89,2	94,9	92,8	96,7	95,2	87,7
OTU_567	94,0	95,2	92,2	92,3	91,3	93,4	89,6	89,0	91,6	87,8	87,2	91,6	91,0	91,4	90,5	93,4	92,5	89,6	96,4	90,4	94,0	91,9	94,9	91,6	92,2	90,8	91,9	90,7	92,2	92,0	94,0	100	90,8	92,8	86,0	92,5	91,1	88,4	89,2	91,6	92,3	91,6	91,6	88,7	92,2	93,6	94,5	94,3	87,5
OTU_576	94,3	93,7	91,9	94,9	92,2	93,1	94,6	94,6	91,6	89,6	88,4	92,2	91,3	96,7	92,3	93,4	94,0	91,7	91,7	95,2	90,2	94,3	90,2	92,8	93,7	94,9	92,8	94,9	92,2	87,8	93,4	90,8	100	92,5	89,0	95,8	87,2	90,5	91,3	92,2	89,3	94,0	92,5	89,6	92,2	95,2	94,1	93,7	88,7
OTU_577	97,3	94,9	96,4	94,0	95,5	93,7	91,0	91,0	95,8	88,6	86,2	95,2	94,3	93,4	91,9	94,3	94,9	90,1	95,2	91,9	91,3	94,3	91,9	91,9	94,9	91,6	94,6	91,9	93,4	89,8	93,7	92,8	92,5	100	87,4	93,4	88,9	89,5	91,9	95,5	90,1	92,5	92,5	89,5	94,0	92,4	94,1	98,5	86,5
OTU_593	89,8	88,6	87,7	89,3	87,2	87,7	88,4	89,3	86,8	95,1	85,5	86,5	87,4	91,7	87,2	88,6	88,9	95,6	87,5	89,6	86,3	90,1	86,3	87,4	88,3	89,3	88,0	89,0	87,4	84,2	87,7	86,0	89,0	87,4	100	91,6	83,9	85,1	87,7	86,8	84,8	89,5	86,2	93,3	87,7	94,8	87,9	88,9	85,2
OTU_61	95,5	95,5	92,8	95,5	93,4	94,0	95,2	94,6	92,8	91,3	89,5	92,8	92,5	97,3	94,0	94,6	94,0	93,1	93,4	95,8	91,6	95,5	91,6	93,4	94,3	95,5	94,0	95,8	92,8	89,2	94,6	92,5	95,8	93,4	91,6	100	88,9	91,6	92,5	93,4	90,4	94,9	92,8	92,2	92,8	97,2	95,4	94,9	89,8
OTU_613	90,7	90,1	88,9	89,3	88,1	88,9	88,7	86,6	88,3	83,9	86,3	88,6	87,1	90,2	87,5	91,0	88,6	87,2	92,6	89,3	96,1	89,9	94,3	88,6	88,6	88,1	88,6	88,7	88,9	94,6	89,5	91,1	87,2	88,9	83,9	88,9	100	85,4	87,7	88,3	95,8	89,8	88,6	86,6	89,5	91,2	89,9	90,4	86,0
OTU_640	91,3	91,0	88,9	91,4	89,6	90,1	89,9	89,0	89,2	87,2	83,3	89,8	88,9	91,4	96,7	91,3	90,4	88,4	89,0	90,4	88,7	89,9	89,6	91,3	91,3	90,2	89,8	90,7	88,6	85,4	90,1	88,4	90,5	89,5	85,1	91,6	85,4	100	86,8	89,5	86,9	91,3	96,4	87,2	89,5	91,2	91,5	91,0	83,6
OTU_718	93,1	93,1	91,9	92,2	90,1	90,7	92,2	90,7	90,7	87,4	85,9	91,3	90,1	94,6	89,5	91,3	91,9	90,4	91,3	94,0	90,1	97,0	89,8	90,4	93,1	91,9	89,8	92,2	89,5	87,4	90,7	89,2	91,3	91,9	87,7	92,5	87,7	86,8	100	91,6	88,6	94,0	90,4	87,7	91,3	95,6	94,5	93,4	85,6
OTU_783	96,7	94,9	95,5	94,0	95,5	93,1	91,6	91,6	94,0	87,4	86,5	94,0	93,7	94,0	92,5	94,9	93,7	89,5	94,6	92,5	90,7	92,5	90,7	92,5	95,5	92,2	94,6	91,9	93,1	88,9	93,1	91,6	92,2	95,5	86,8	93,4	88,3	89,5	91,6	100	90,1	93,1	91,9	88,3	93,1	92,8	95,4	96,7	86,2
OTU_808	91,9	91,9	90,1	90,8	89,9	90,7	89,9	88,7	89,5	84,8	87,2	89,5	88,3	91,7	89,6	92,8	89,5	88,1	93,8	90,7	96,4	90,7	95,2	90,1	90,1	89,0	89,8	89,9	90,7	94,9	91,3	92,3	89,3	90,1	84,8	90,4	95,8	86,9	88,6	90,1	100	91,3	90,1	87,2	91,3	92,0	91,5	91,6	86,9
OTU_90	94,3	95,2	92,5	94,9	92,5	94,0	94,6	93,4	91,6	89,8	89,2	91,9	90,7	97,0	93,4	95,2	94,0	92,8	92,2	96,1	92,5	95,8	92,8	93,7	94,9	95,2	92,2	95,2	92,2	89,2	92,8	91,6	94,0	92,5	89,5	94,9	89,8	91,3	94,0	93,1	91,3	100	93,7	90,1	93,4	96,4	95,4	94,0	88,9
OTU_903	93,7	94,6	91,9	94,3	91,9	93,2	92,5	91,3	92,2	87,1	85,6	92,5	91,3	93,7	97,3	93,4	92,8	89,5	93,1	93,4	91,9	93,4	93,1	93,4	94,3	92,5	92,2	93,1	91,7	88,6	93,8	91,6	92,5	92,5	86,2	92,8	88,6	96,4	90,4	91,9	90,1	93,7	100	88,3	92,9	92,0	94,5	94,0	85,9
OTU_908	91,3	90,1	88,9	92,0	88,4	89,8	88,1	89,3	88,9	94,5	85,5	88,6	88,3	91,1	88,1	90,7	91,0	95,9	89,6	90,1	88,7	90,7	88,7	89,2	89,8	89,3	88,9	90,1	88,6	86,0	89,2	88,7	89,6	89,5	93,3	92,2	86,6	87,2	87,7	88,3	87,2	90,1	88,3	100	88,6	98,0	89,9	91,0	85,8
OTU_956	94,9	96,4	93,1	95,2	94,9	94,3	92,8	91,6	92,5	87,4	86,5	93,1	92,2	94,6	92,2	96,4	93,1	90,4	93,7	93,1	91,9	93,7	92,2	93,4	94,6	92,5	92,8	92,2	95,2	89,8	94,9	92,2	92,2	94,0	87,7	92,8	89,5	89,5	91,3	93,1	91,3	93,4	92,9	88,6	100	92,8	96,1	94,6	86,2
Streptococcus gordonii	95,2	94,8	91,9	95,6	92,0	94,4	93,6	94,4	91,6	96,4	94,0	93,2	91,6	97,6	93,2	94,4	95,2	100	94,0	95,2	93,2	96,0	94,4	93,6	93,6	94,8	92,0	94,8	92,0	90,4	92,8	93,6	95,2	92,4	94,8	97,2	91,2	91,2	95,6	92,8	92,0	96,4	92,0	98,0	92,8	100	97,4	97,5	95,5
Streptococcus infantis	96,4	99,3	93,8	97,4	94,5	96,7	94,8	93,2	94,5	89,3	87,6	94,5	94,1	95,8	94,1	97,7	95,8	91,5	95,1	95,8	92,8	94,8	93,5	95,4	96,7	95,1	94,5	94,5	95,4	90,2	96,7	94,5	94,1	94,1	87,9	95,4	89,9	91,5	94,5	95,4	91,5	95,4	94,5	89,9	96,1	97,4	100	98,7	92,8
Streptococcus mitis	98,8	96,4	97,9	95,5	96,1	95,2	92,5	92,5	96,7	89,8	87,7	96,7	95,8	94,9	93,4	95,8	96,4	91,6	96,7	93,4	92,8	95,8	93,4	93,4	96,4	93,1	96,1	93,4	94,6	91,0	95,2	94,3	93,7	98,5	88,9	94,9	90,4	91,0	93,4	96,7	91,6	94,0	94,0	91,0	94,6	97,5	98,7	100	92,9
Streptococcus mutans DSM 20523	88,6	87,7	85,9	89,3	86,0	87,1	87,2	89,0	86,8	85,5	99,7	85,9	85,6	90,2	85,1	88,3	88,3	87,2	88,1	88,4	88,4	88,4	87,2	87,1	87,7	87,8	86,8	89,0	86,2	86,0	87,7	87,5	88,7	86,5	85,2	89,8	86,0	83,6	85,6	86,2	86,9	88,9	85,9	85,8	86,2	95,5	92,8	92,9	100
Streptococcus oralis	96,4	95,2	94,9	93,8	94,0	93,1	91,4	90,2	94,9	88,1	88,1	95,5	94,0	93,2	91,7	94,0	93,4	90,8	99,1	91,6	95,2	94,3	95,8	91,6	94,6	90,8	94,3	91,6	92,8	93,5	94,0	96,1	92,0	95,5	87,2	93,1	92,9	89,3	91,6	94,3	94,0	92,5	93,4	89,9	94,0	97,7	98,5	99,2	93,1
Streptococcus parasanguinis	92,7	92,0	90,7	91,5	89,8	91,1	89,6	88,0	90,4	85,4	87,7	90,4	89,5	91,8	89,2	93,0	90,4	88,6	94,6	90,8	98,4	91,7	96,5	89,5	90,1	88,9	90,1	90,5	90,8	96,8	91,7	93,4	88,9	91,1	85,1	90,8	97,5	87,0	91,7	91,1	97,8	91,7	90,4	88,3	91,4	97,1	96,7	97,3	93,2
Streptococcus salivarius	94,0	93,7	91,6	93,2	92,2	92,8	92,0	91,4	91,6	87,8	85,1	92,2	91,0	93,8	99,7	93,1	92,8	90,2	91,7	92,2	90,8	92,2	92,3	93,1	93,7	92,6	92,5	92,5	91,3	88,1	92,8	90,8	92,6	92,2	86,9	94,3	87,2	97,0	89,2	92,2	89,3	93,1	97,6	88,4	91,9	96,3	95,7	95,3	93,8
Streptococcus sanguinis	95,2	94,1	92,2	95,6	92,6	93,7	96,0	94,9	92,3	91,9	92,3	93,7	91,9	99,6	92,3	94,8	94,5	95,2	93,0	96,7	93,0	97,0	93,0	93,4	94,1	95,6	92,3	96,3	92,3	90,4	93,4	91,9	96,0	92,6	92,6	96,7	90,8	90,1	96,7	93,4	91,2	96,7	92,3	91,9	93,0	98,0	97,0	97,2	93,8
Streptococcus sobrinus	87,7	89,2	86,7	89,6	85,6	88,0	85,7	86,3	86,2	85,4	85,4	86,5	85,3	87,8	87,8	87,1	88,6	86,9	88,1	87,4	86,0	87,7	86,3	87,7	88,9	86,0	85,6	86,8	85,9	83,3	88,6	86,9	86,6	87,4	85,7	88,9	82,7	86,9	85,3	86,2	83,6	85,9	88,3	86,3	86,5	95,3	93,6	93,8	93,4
Streptococcus vestibularis	94,0	93,7	91,6	93,5	92,2	92,8	91,4	91,7	91,6	88,1	85,4	92,2	91,0	93,5	99,1	93,1	93,1	90,5	91,7	91,9	90,5	91,9	92,0	93,4	94,0	92,3	92,5	92,2	91,3	87,8	92,8	90,8	92,9	92,2	86,6	93,7	87,5	97,0	88,9	92,2	89,0	92,8	97,6	88,7	91,9	96,4	95,7	95,3	93,9
[truncated: 6 more columns]

## Sheet: Table S6
Table S6: Species richness, Shannon, Simpson indices and Evenness of the microbial community found in the supragingival biofilm of 11 study participants in phase I (regular diet) and II (sucrose phase)
	Richness	Shannon	Shannon.effective	Simpson	Simpson.effective	Evenness
1PIa	137	2.9151	18.45	0.105749	9.46	0.410691
1PIb	155	3.27497	26.44	0.0705792	14.17	0.450098
1PIc	160	3.188	24.24	0.0779851	12.82	0.435404
1PIIa	130	3.22399	25.13	0.0800162	12.5	0.459103
1PIIb	111	2.4348	11.41	0.14463	6.91	0.358354
1PIIc	100	2.9322	18.77	0.0887338	11.27	0.44134
2PIa	125	3.37653	29.27	0.061437	16.28	0.484731
2PIb	179	3.7071	40.74	0.0378675	26.41	0.49535
2PIc	160	3.65538	38.68	0.0457037	21.88	0.499237
2PIIa	120	3.21588	24.93	0.0682359	14.66	0.465604
2PIIb	127	3.3222	27.72	0.0666652	15	0.475368
2PIIc	121	3.32648	27.84	0.0603525	16.57	0.480783
3PIa	174	3.90508	49.65	0.0328501	30.44	0.524669
3PIb	181	3.99726	54.45	0.0324956	30.77	0.532979
3PIc	166	3.61132	37.01	0.0518814	19.27	0.489668
3PIIa	159	3.13809	23.06	0.108748	9.2	0.429118
3PIIb	164	3.55409	34.96	0.0680508	14.69	0.483054
3PIIc	153	3.37648	29.27	0.0694164	14.41	0.465248
4PIa	139	3.41548	30.43	0.056672	17.65	0.479774
4PIb	146	3.63312	37.83	0.0449318	22.26	0.505314
4PIc	154	3.774	43.55	0.0369081	27.09	0.51935
4PIIa	138	3.44665	31.4	0.0676144	14.79	0.484862
4PIIb	150	3.23653	25.45	0.0787434	12.7	0.447727
4PIIc	155	3.77958	43.8	0.0367885	27.18	0.519449
5PIa	162	3.79431	44.45	0.0365619	27.35	0.516947
5PIb	164	3.79101	44.3	0.0390979	25.58	0.515254
5PIc	167	3.82323	45.75	0.0356944	28.02	0.517793
5PIIa	144	3.8042	44.89	0.0331149	30.2	0.530577
5PIIb	154	3.54998	34.81	0.0488506	20.47	0.488521
5PIIc	86	2.29392	9.91	0.181865	5.5	0.35696
6PIa	138	3.01777	20.45	0.0837899	11.93	0.424528
6PIb	161	3.2985	27.07	0.0725873	13.78	0.449944
6PIc	166	3.79282	44.38	0.0382924	26.11	0.514277
6PIIa	125	3.06914	21.52	0.104566	9.56	0.440602
6PIIb	137	3.26423	26.16	0.0681908	14.66	0.459878
6PIIc	119	2.84934	17.28	0.107226	9.33	0.413259
7PIa	124	2.80733	16.57	0.144604	6.92	0.403688
7PIb	126	2.5875	13.3	0.158301	6.32	0.370846
7PIc	137	3.22926	25.26	0.0744498	13.43	0.454951
7PIIa	142	3.3728	29.16	0.0599485	16.68	0.471737
7PIIb	132	3.22594	25.18	0.0701019	14.26	0.457944
7PIIc	143	3.70567	40.68	0.0445118	22.47	0.517561
8PIa	99	2.69173	14.76	0.147474	6.78	0.406032
8PIb	154	3.16612	23.72	0.0811761	12.32	0.435698
8PIc	95	2.69716	14.84	0.129508	7.72	0.410535
8PIIa	92	2.47731	11.91	0.160526	6.23	0.379748
8PIIb	117	2.94322	18.98	0.111233	8.99	0.428393
8PIIc	109	2.19338	8.97	0.173411	5.77	0.324072
9PIa	150	3.35823	28.74	0.0678623	14.74	0.464562
9PIb	152	3.61659	37.21	0.0465499	21.48	0.498982
9PIc	142	3.22793	25.23	0.0753592	13.27	0.451475
9PIIa	140	3.67336	39.38	0.0385118	25.97	0.51525
9PIIb	132	3.23735	25.47	0.0752519	13.29	0.459564
9PIIc	97	1.16942	3.22	0.619249	1.61	0.177187
10PIa	155	3.70166	40.51	0.0409544	24.42	0.50874
10PIb	142	3.51713	33.69	0.0543578	18.4	0.491924
10PIc	145	3.60895	36.93	0.0476561	20.98	0.502646
10PIIa	146	3.82861	46	0.0362437	27.59	0.532504
10PIIb	143	3.58054	35.89	0.0462828	21.61	0.500085
10PIIc	142	3.57322	35.63	0.0477867	20.93	0.499769
11PIa	144	3.50085	33.14	0.049109	20.36	0.488268
11PIb	124	3.14001	23.1	0.066619	15.01	0.451527
11PIc	143	3.53886	34.43	0.0481317	20.78	0.494263
11PIIa	148	3.23705	25.46	0.0688663	14.52	0.449001
11PIIb	150	3.75936	42.92	0.0369261	27.08	0.520051
11PIIc	139	3.27743	26.51	0.0662531	15.09	0.460382
